# Supplementary material for: Comprehensive analysis of KLHL35 expression and its prognostic value in cancer: implications for colorectal cancer diagnosis and therapy
Source: Discov Oncol. 2025 Oct 20;16:1921. doi: 10.1007/s12672-025-03715-5 (PMC12537653; doi:10.1007/s12672-025-03715-5)
Supplement: Supplementary file 7 — Supplementary Material 7. [file 12672_2025_3715_MOESM7_ESM.xlsx]

## Sheet: Sheet 1
id	correlation_pearson	pvalue_pearson	padj_pearson	correlation_spearman	pvalue_spearman	padj_spearman	gene_name	gene_type
ENSG00000000003.15	-0.0981109	0.0319865	0.129072	-0.0443328	0.333446	0.538363	TSPAN6	protein_coding
ENSG00000149243.16	1	0	0	1	0	0	KLHL35	protein_coding
ENSG00000000419.13	-0.158469	0.000505985	0.00426461	-0.0881534	0.0541018	0.155779	DPM1	protein_coding
ENSG00000000457.14	-0.0916873	0.0451181	0.167892	-0.0678852	0.138337	0.302953	SCYL3	protein_coding
ENSG00000000460.17	-0.0506275	0.269293	0.534982	-0.0210182	0.646684	0.797485	C1orf112	protein_coding
ENSG00000000938.13	0.0973737	0.033305	0.133187	0.0800801	0.0802852	0.20728	FGR	protein_coding
ENSG00000000971.16	-0.0260815	0.569472	0.779981	-0.0326771	0.476003	0.667719	CFH	protein_coding
ENSG00000103254.10	0.46944	1.43595e-27	1.37789e-23	0.480116	6.23344e-29	1.79442e-24	ANTKMT	protein_coding
ENSG00000110711.10	0.361587	3.27987e-16	3.37205e-13	0.441593	3.11214e-24	4.47945e-20	AIP	protein_coding
ENSG00000130429.15	0.37641	1.54835e-17	2.28577e-14	0.428239	9.70321e-23	1.11731e-18	ARPC1B	protein_coding
ENSG00000162300.13	0.35777	7.01928e-16	6.62505e-13	0.426434	1.52681e-22	1.46508e-18	ZFPL1	protein_coding
ENSG00000001461.17	0.00849896	0.852969	0.936763	0.00671843	0.883524	0.940946	NIPAL3	protein_coding
ENSG00000001497.18	0.00265359	0.953857	0.981508	0.00849846	0.852978	0.924864	LAS1L	protein_coding
ENSG00000272325.2	0.377129	1.32999e-17	2.01507e-14	0.415943	2.01774e-21	1.51189e-17	NUDT3	protein_coding
ENSG00000001617.12	0.0931119	0.0418692	0.158821	0.0682104	0.136453	0.300369	SEMA3F	protein_coding
ENSG00000103253.19	0.384707	2.61469e-18	5.01795e-15	0.415776	2.1008e-21	1.51189e-17	HAGHL	protein_coding
ENSG00000143774.17	0.344881	8.50586e-15	4.45197e-12	0.412622	4.48385e-21	2.86837e-17	GUK1	protein_coding
ENSG00000103266.11	0.29977	2.21231e-11	2.76895e-09	0.41045	7.52157e-21	4.33047e-17	STUB1	protein_coding
ENSG00000001631.16	-0.173265	0.000140635	0.00143106	-0.0790847	0.0841274	0.21437	KRIT1	protein_coding
ENSG00000133027.18	0.361992	3.02396e-16	3.16548e-13	0.409023	1.05445e-20	5.05907e-17	PEMT	protein_coding
ENSG00000002079.14	0.0076626	0.867297	0.943457	-0.0370422	0.419081	0.619449	MYH16	transcribed_unitary_pseudogene
ENSG00000167996.16	0.352738	1.88437e-15	1.3909e-12	0.406939	1.72223e-20	7.08256e-17	FTH1	protein_coding
ENSG00000002549.12	0.0842571	0.0656828	0.221238	0.0142667	0.755713	0.867408	LAP3	protein_coding
ENSG00000162009.8	0.406446	1.93301e-20	4.83874e-17	0.40644	1.93588e-20	7.43041e-17	SSTR5	protein_coding
ENSG00000002586.20_PAR_Y							CD99	protein_coding
ENSG00000110057.8	0.318287	1.02775e-12	2.38596e-10	0.403249	4.07021e-20	1.46461e-16	UNC93B1	protein_coding
ENSG00000002726.21	0.00248014	0.95687	0.982537	0.0317589	0.488492	0.67845	AOC1	protein_coding
ENSG00000002745.13	0.0146838	0.748808	0.88507	-0.0460715	0.314816	0.519422	WNT16	protein_coding
ENSG00000002746.15	-0.0709676	0.121268	0.334206	-0.0281342	0.539469	0.71932	HECW1	protein_coding
ENSG00000002822.15	0.0902009	0.0487311	0.17737	0.0330154	0.471446	0.663775	MAD1L1	protein_coding
ENSG00000002834.18	0.0100959	0.825749	0.924328	-0.0723143	0.114347	0.265814	LASP1	protein_coding
ENSG00000002919.15	0.0967923	0.0343772	0.136508	0.083349	0.0686564	0.185422	SNX11	protein_coding
ENSG00000160813.7	0.304397	1.04835e-11	1.51272e-09	0.402154	5.24308e-20	1.77568e-16	PPP1R35	protein_coding
ENSG00000003056.8	0.0369673	0.420022	0.67394	0.0140658	0.759047	0.868918	M6PR	protein_coding
ENSG00000003096.14	-0.0340988	0.457014	0.703175	-0.0246125	0.591419	0.759023	KLHL13	protein_coding
ENSG00000003137.8	0.0373867	0.414764	0.669685	0.0232282	0.612449	0.773901	CYP26B1	protein_coding
ENSG00000003147.19	-0.0862026	0.0596682	0.20629	-0.0509492	0.266259	0.466668	ICA1	protein_coding
ENSG00000177030.17	0.396947	1.72516e-19	3.97297e-16	0.400816	7.13481e-20	2.28211e-16	DEAF1	protein_coding
ENSG00000186010.19	0.390168	7.88431e-19	1.68123e-15	0.399159	1.04279e-19	3.08956e-16	NDUFA13	protein_coding
ENSG00000003400.15	-0.00707376	0.877411	0.948566	-0.05224	0.254319	0.453528	CASP10	protein_coding
ENSG00000103260.9	0.382364	4.34296e-18	7.35417e-15	0.399033	1.07325e-19	3.08956e-16	METRN	protein_coding
ENSG00000239857.7	0.333568	6.92177e-14	2.41524e-11	0.398255	1.28178e-19	3.51415e-16	GET4	protein_coding
ENSG00000003509.16	-0.123747	0.00675182	0.0371954	-0.0455504	0.320326	0.525307	NDUFAF7	protein_coding
ENSG00000003756.17	-0.00771294	0.866433	0.943045	0.0152022	0.740253	0.85729	RBM5	protein_coding
ENSG00000233493.4	0.342024	1.45602e-14	6.65289e-12	0.395433	2.42996e-19	6.35921e-16	TMEM238	protein_coding
ENSG00000003989.18	0.024329	0.595699	0.796581	-0.00856933	0.851766	0.924089	SLC7A2	protein_coding
ENSG00000102931.8	0.347367	5.30394e-15	2.9234e-12	0.393653	3.62598e-19	8.69918e-16	ARL2BP	protein_coding
ENSG00000004139.14	0.0278898	0.543	0.76278	0.0672196	0.142254	0.308468	SARM1	protein_coding
ENSG00000004142.12	0.0573482	0.210729	0.46624	0.0446806	0.329664	0.534467	POLDIP2	protein_coding
ENSG00000004399.13	0.0981835	0.0318592	0.128738	0.0535946	0.242193	0.440509	PLXND1	protein_coding
ENSG00000004455.17	0.00306744	0.94667	0.978473	-0.00604747	0.895085	0.947053	AK2	protein_coding
ENSG00000004468.13	-0.0043121	0.925085	0.969048	-0.00159841	0.972195	0.987691	CD38	protein_coding
ENSG00000175602.4	0.291323	8.36095e-11	8.11759e-09	0.393653	3.62629e-19	8.69918e-16	CCDC85B	protein_coding
ENSG00000004487.17	-0.0141414	0.757792	0.8897	-0.02586	0.572756	0.745632	KDM1A	protein_coding
ENSG00000105404.11	0.361994	3.02239e-16	3.16548e-13	0.39225	4.96318e-19	1.143e-15	RABAC1	protein_coding
ENSG00000127561.15	0.582677	8.38467e-45	1.60913e-40	0.391341	6.07666e-19	1.34561e-15	SYNGR3	protein_coding
ENSG00000006015.18	0.3237	4.02164e-13	1.08197e-10	0.391158	6.32961e-19	1.34971e-15	REX1BD	protein_coding
ENSG00000204922.5	0.342865	1.24358e-14	5.86868e-12	0.389428	9.28709e-19	1.90962e-15	UQCC3	protein_coding
ENSG00000167136.7	0.341183	1.70382e-14	7.48821e-12	0.388891	1.04559e-18	2.07582e-15	ENDOG	protein_coding
ENSG00000004777.18	0.0366946	0.423462	0.67668	0.0553105	0.227423	0.422648	ARHGAP33	protein_coding
ENSG00000004779.10	0.0410617	0.370377	0.634399	0.0683535	0.135631	0.299063	NDUFAB1	protein_coding
ENSG00000131188.12	0.329784	1.36934e-13	4.42914e-11	0.388449	1.15269e-18	2.16354e-15	PRR7	protein_coding
ENSG00000004809.14	0.00169515	0.970513	0.988524	-0.0325716	0.477429	0.668944	SLC22A16	protein_coding
ENSG00000104960.15	0.372923	3.22089e-17	4.41522e-14	0.388401	1.16493e-18	2.16354e-15	PTOV1	protein_coding
ENSG00000103152.12	0.295485	4.36646e-11	4.79025e-09	0.387771	1.33812e-18	2.40753e-15	MPG	protein_coding
ENSG00000213337.9	0.367895	9.11963e-17	1.14142e-13	0.38688	1.6272e-18	2.83892e-15	ANKRD39	protein_coding
ENSG00000174886.14	0.367946	9.02356e-17	1.14142e-13	0.385557	2.17278e-18	3.57417e-15	NDUFA11	protein_coding
ENSG00000004866.22	-0.0232058	0.612792	0.80827	0.0363379	0.427985	0.626674	ST7	protein_coding
ENSG00000112651.12	0.356057	9.84424e-16	8.33489e-13	0.385283	2.30647e-18	3.68869e-15	MRPL2	protein_coding
ENSG00000004939.15	0.038831	0.396958	0.656549	-0.0773952	0.0909871	0.226448	SLC4A1	protein_coding
ENSG00000186907.8	0.362256	2.86768e-16	3.11517e-13	0.383654	3.28587e-18	4.97843e-15	RTN4RL2	protein_coding
ENSG00000004961.15	-0.0307379	0.502585	0.735962	-0.0178839	0.696532	0.829979	HCCS	protein_coding
ENSG00000241360.2	0.327293	2.13498e-13	6.40204e-11	0.3824	4.30931e-18	6.36164e-15	PDXP	protein_coding
ENSG00000105258.9	0.376286	1.58965e-17	2.28807e-14	0.381102	5.69816e-18	8.20165e-15	POLR2I	protein_coding
ENSG00000005007.13	0.0199361	0.66373	0.837374	-0.0257606	0.574233	0.746641	UPF1	protein_coding
ENSG00000271303.2	0.336266	4.2316e-14	1.6351e-11	0.380874	5.98427e-18	8.27063e-15	SRXN1	protein_coding
ENSG00000168040.5	0.311774	3.10064e-12	5.74007e-10	0.380836	6.03339e-18	8.27063e-15	FADD	protein_coding
ENSG00000005059.16	0.109561	0.016562	0.0771388	0.0809511	0.0770408	0.201309	MCUB	protein_coding
ENSG00000005073.6	-0.0211086	0.645268	0.827591	-0.0271777	0.553351	0.730401	HOXA11	protein_coding
ENSG00000135441.7	0.365157	1.59515e-16	1.83678e-13	0.379664	7.75417e-18	9.8768e-15	BLOC1S1	protein_coding
ENSG00000081692.12	0.300088	2.10276e-11	2.6725e-09	0.379572	7.90835e-18	9.8768e-15	JMJD4	protein_coding
ENSG00000005102.14	0.0155112	0.735169	0.877309	0.0461488	0.314004	0.518528	MEOX1	protein_coding
ENSG00000211450.10	0.327787	1.95551e-13	6.05304e-11	0.379542	7.95957e-18	9.8768e-15	SELENOH	protein_coding
ENSG00000005156.12	-0.0820165	0.0732181	0.238391	-0.0643221	0.160301	0.334536	LIG3	protein_coding
ENSG00000114631.11	0.355154	1.17562e-15	9.64588e-13	0.379383	8.23438e-18	9.8768e-15	PODXL2	protein_coding
ENSG00000133315.12	0.331315	1.04023e-13	3.48598e-11	0.378113	1.07925e-17	1.26809e-14	MACROD1	protein_coding
ENSG00000005189.20	0.0343554	0.453632	0.700285	0.0337623	0.461469	0.655336	REXO5	protein_coding
ENSG00000005194.15	0.0878892	0.0548294	0.193714	0.0469683	0.305479	0.509802	CIAPIN1	protein_coding
ENSG00000005206.17	0.109555	0.0165671	0.0771388	0.061055	0.182661	0.365677	SPPL2B	protein_coding
ENSG00000214226.9	0.348833	4.00706e-15	2.39108e-12	0.377145	1.32537e-17	1.52614e-14	C17orf67	protein_coding
ENSG00000005243.10	0.0139842	0.760401	0.89115	0.0491747	0.283293	0.485816	COPZ2	protein_coding
ENSG00000005249.13	-0.0767858	0.0935688	0.282644	-0.0672582	0.142025	0.308235	PRKAR2B	protein_coding
ENSG00000213977.8	0.350554	2.87701e-15	1.84046e-12	0.376663	1.46781e-17	1.58916e-14	TAX1BP3	protein_coding
ENSG00000005339.15	-0.0193222	0.673479	0.843104	-0.0138496	0.762638	0.871193	CREBBP	protein_coding
ENSG00000005379.17	0.0287902	0.53005	0.755171	0.078082	0.0881463	0.221399	TSPOAP1	protein_coding
ENSG00000005381.8	0.094524	0.038846	0.14977	0.0703462	0.12457	0.282351	MPO	protein_coding
ENSG00000005421.9	0.0210572	0.646074	0.828135	0.00766031	0.867336	0.932286	PON1	protein_coding
ENSG00000130748.7	0.312115	2.9286e-12	5.52096e-10	0.376545	1.50471e-17	1.58916e-14	TMEM160	protein_coding
ENSG00000173486.14	0.384175	2.93452e-18	5.45006e-15	0.376528	1.5102e-17	1.58916e-14	FKBP2	protein_coding
ENSG00000115286.20	0.379071	8.80176e-18	1.40765e-14	0.376503	1.51811e-17	1.58916e-14	NDUFS7	protein_coding
ENSG00000005471.19	-0.0883978	0.053436	0.189991	-0.0811536	0.0763021	0.200037	ABCB4	protein_coding
ENSG00000105677.12	0.3077	6.10172e-12	9.86799e-10	0.375609	1.83371e-17	1.88525e-14	TMEM147	protein_coding
ENSG00000101084.18	0.322111	5.30759e-13	1.34026e-10	0.373351	2.94532e-17	2.80099e-14	RAB5IF	protein_coding
ENSG00000141873.11	0.324985	3.20974e-13	8.7999e-11	0.373315	2.96767e-17	2.80099e-14	SLC39A3	protein_coding
ENSG00000127774.7	0.359285	5.19607e-16	5.07049e-13	0.372851	3.26993e-17	3.0365e-14	EMC6	protein_coding
ENSG00000162227.8	0.338894	2.60762e-14	1.07237e-11	0.372372	3.61356e-17	3.30233e-14	TAF6L	protein_coding
ENSG00000174276.7	0.264153	4.50236e-09	2.2308e-07	0.371555	4.28258e-17	3.79331e-14	ZNHIT2	protein_coding
ENSG00000005812.11	-0.151235	0.000910138	0.00698857	-0.0741697	0.105324	0.250917	FBXL3	protein_coding
ENSG00000005844.19	0.0214949	0.639233	0.824362	0.000527675	0.990819	0.99547	ITGAL	protein_coding
ENSG00000105669.14	0.314578	1.93384e-12	4.005e-10	0.370175	5.70113e-17	4.89906e-14	COPE	protein_coding
ENSG00000005884.18	0.109521	0.0166015	0.077222	0.0739848	0.106197	0.252392	ITGA3	protein_coding
ENSG00000142544.7	0.317507	1.17478e-12	2.67339e-10	0.369139	7.06158e-17	5.8274e-14	CTU1	protein_coding
ENSG00000258429.2	0.310961	3.55187e-12	6.44562e-10	0.368022	8.88501e-17	7.20487e-14	PDF	protein_coding
ENSG00000005961.19	-0.024759	0.589212	0.79262	-0.00365722	0.936437	0.969108	ITGA2B	protein_coding
ENSG00000005981.13	0.101703	0.0261824	0.110726	0.0104755	0.819308	0.90513	ASB4	protein_coding
ENSG00000006007.12	-0.0514108	0.261946	0.526397	-0.0279986	0.541427	0.720859	GDE1	protein_coding
ENSG00000162910.19	0.337671	3.26808e-14	1.29763e-11	0.367758	9.37906e-17	7.49986e-14	MRPL55	protein_coding
ENSG00000099385.12	0.288474	1.29635e-10	1.17046e-08	0.367447	9.99568e-17	7.58517e-14	BCL7C	protein_coding
ENSG00000006025.12	-0.0202175	0.65928	0.83465	-0.0269107	0.557258	0.73312	OSBPL7	protein_coding
ENSG00000006042.12	-0.0605584	0.186252	0.434369	0.0244274	0.594212	0.76084	TMEM98	protein_coding
ENSG00000284194.3	0.34948	3.53872e-15	2.19074e-12	0.367426	1.00403e-16	7.58517e-14	SCO2	protein_coding
ENSG00000006059.4	0.01695	0.711652	0.864257	-0.00337074	0.941406	0.971892	KRT33A	protein_coding
ENSG00000006062.17	0.0459185	0.316427	0.584261	0.00841342	0.854432	0.925761	MAP3K14	protein_coding
ENSG00000006071.15	0.0146455	0.749441	0.885384	-0.057376	0.210508	0.402276	ABCC8	protein_coding
ENSG00000006116.4	-0.00530528	0.9079	0.961455	-0.057087	0.212818	0.405229	CACNG3	protein_coding
ENSG00000132522.16	0.341024	1.75538e-14	7.65639e-12	0.367392	1.01102e-16	7.58517e-14	GPS2	protein_coding
ENSG00000117862.13	0.333843	6.58481e-14	2.31167e-11	0.366774	1.14733e-16	8.46876e-14	TXNDC12	protein_coding
ENSG00000006128.12	-0.0158275	0.729977	0.874193	0.0212528	0.643014	0.795227	TAC1	protein_coding
ENSG00000006194.10	-0.0193748	0.672641	0.842687	0.032888	0.473159	0.665274	ZNF263	protein_coding
ENSG00000006210.7	0.0389486	0.395528	0.655599	-0.00489082	0.915067	0.957769	CX3CL1	protein_coding
ENSG00000006282.21	0.0686553	0.133909	0.355775	0.0302299	0.509675	0.695142	SPATA20	protein_coding
ENSG00000006283.18	0.0711575	0.120273	0.332474	0.0520416	0.256129	0.455346	CACNA1G	protein_coding
ENSG00000174903.16	0.265907	3.52638e-09	1.81113e-07	0.366513	1.21009e-16	8.81898e-14	RAB1B	protein_coding
ENSG00000170955.10	0.334048	6.34364e-14	2.28268e-11	0.366276	1.27011e-16	9.02779e-14	CAVIN3	protein_coding
ENSG00000169564.7	0.356234	9.507e-16	8.16949e-13	0.365911	1.36802e-16	9.60516e-14	PCBP1	protein_coding
ENSG00000197530.12	0.355734	1.04908e-15	8.75358e-13	0.365546	1.47354e-16	1.02214e-13	MIB2	protein_coding
ENSG00000196998.19	0.30159	1.65185e-11	2.19638e-09	0.364813	1.71054e-16	1.17241e-13	WDR45	protein_coding
ENSG00000146700.9	0.262824	5.41097e-09	2.59177e-07	0.364288	1.90259e-16	1.2887e-13	SSC4D	protein_coding
ENSG00000167642.13	0.315106	1.7685e-12	3.72965e-10	0.363026	2.45536e-16	1.60183e-13	SPINT2	protein_coding
ENSG00000062582.14	0.318211	1.04129e-12	2.40769e-10	0.362937	2.49986e-16	1.60183e-13	MRPS24	protein_coding
ENSG00000175634.15	0.302344	1.4628e-11	1.99384e-09	0.361866	3.10131e-16	1.96214e-13	RPS6KB2	protein_coding
ENSG00000168802.14	0.324641	3.40964e-13	9.25974e-11	0.36143	3.3847e-16	2.11816e-13	CHTF8	protein_coding
ENSG00000188290.11	0.339866	2.17733e-14	9.35507e-12	0.360617	3.98349e-16	2.38901e-13	HES4	protein_coding
ENSG00000006606.9	-0.0372337	0.416678	0.671288	-0.0496216	0.278935	0.481008	CCL26	protein_coding
ENSG00000176978.14	0.29934	2.37e-11	2.92995e-09	0.359326	5.15383e-16	2.96727e-13	DPP7	protein_coding
ENSG00000006611.17	0.0657197	0.151392	0.383552	0.010724	0.815099	0.902817	USH1C	protein_coding
ENSG00000285976.2	0.344457	9.21496e-15	4.75353e-12	0.359053	5.44155e-16	3.07149e-13	AL135905.2	protein_coding
ENSG00000114388.14	0.302543	1.41635e-11	1.94619e-09	0.358846	5.6708e-16	3.11403e-13	NPRL2	protein_coding
ENSG00000010438.17	0.283123	2.91568e-10	2.26848e-08	0.358838	5.67918e-16	3.11403e-13	PRSS3	protein_coding
ENSG00000006652.15	-0.140686	0.00204823	0.0137747	-0.0851753	0.0627849	0.173762	IFRD1	protein_coding
ENSG00000006659.13	-0.0150512	0.742742	0.88174	-0.0478918	0.296057	0.499638	LGALS14	protein_coding
ENSG00000006695.12	-0.0335773	0.46393	0.708418	-0.0527695	0.24953	0.44827	COX10	protein_coding
ENSG00000006704.11	-0.0166599	0.716373	0.866716	-0.011012	0.810226	0.899983	GTF2IRD1	protein_coding
ENSG00000006712.15	0.126615	0.00556916	0.0316868	0.0385604	0.400259	0.601842	PAF1	protein_coding
ENSG00000006715.16	-0.104546	0.0222541	0.0974932	-0.0612236	0.181453	0.364223	VPS41	protein_coding
ENSG00000006740.17	-0.0885702	0.0529702	0.188806	-0.0609219	0.183618	0.366943	ARHGAP44	protein_coding
ENSG00000204316.13	0.327397	2.09594e-13	6.35113e-11	0.358784	5.74054e-16	3.11798e-13	MRPL38	protein_coding
ENSG00000006747.15	-0.0175334	0.702193	0.858464	-0.00441275	0.923342	0.96213	SCIN	protein_coding
ENSG00000006756.16	0.0311768	0.496501	0.732287	0.0243183	0.59586	0.761933	ARSD	protein_coding
ENSG00000006757.12	-0.00480097	0.916621	0.964841	0.0713168	0.119443	0.274019	PNPLA4	protein_coding
ENSG00000006788.14	0.059407	0.194778	0.445695	-0.013937	0.761186	0.870448	MYH13	protein_coding
ENSG00000161179.14	0.27328	1.23865e-09	7.5226e-08	0.358486	6.09057e-16	3.27718e-13	YDJC	protein_coding
ENSG00000006837.12	-0.00180416	0.968618	0.987796	-0.010973	0.810886	0.900335	CDKL3	protein_coding
ENSG00000007001.13	0.00106469	0.981477	0.992388	0.0409466	0.371721	0.575974	UPP2	protein_coding
ENSG00000147813.16	0.300004	2.13102e-11	2.70245e-09	0.358228	6.41116e-16	3.38639e-13	NAPRT	protein_coding
ENSG00000007047.15	0.0928031	0.0425562	0.160791	0.0566049	0.216713	0.409809	MARK4	protein_coding
ENSG00000007062.12	-0.0355102	0.438589	0.689013	-0.00286225	0.950233	0.976436	PROM1	protein_coding
ENSG00000176022.7	0.339638	2.27163e-14	9.47729e-12	0.358095	6.58149e-16	3.44475e-13	B3GALT6	protein_coding
ENSG00000007129.18	0.0234903	0.608442	0.805334	0.0293115	0.522626	0.705685	CEACAM21	protein_coding
ENSG00000007168.14	-0.018168	0.691955	0.853349	-0.0345397	0.451212	0.646948	PAFAH1B1	protein_coding
ENSG00000007171.18	0.060762	0.184774	0.432165	0.0569276	0.2141	0.406792	NOS2	protein_coding
ENSG00000007174.18	0.0498064	0.277146	0.543345	-0.0225438	0.622966	0.781134	DNAH9	protein_coding
ENSG00000007202.15	0.00215167	0.962578	0.984974	-0.00928758	0.839503	0.917283	KIAA0100	protein_coding
ENSG00000007216.15	-0.0577462	0.207575	0.462299	-0.0414184	0.366231	0.571064	SLC13A2	protein_coding
ENSG00000007237.19	-0.0408423	0.372941	0.636568	-0.0112769	0.805751	0.897649	GAS7	protein_coding
ENSG00000105219.10	0.383514	3.38732e-18	5.90974e-15	0.357871	6.88014e-16	3.55739e-13	CCNP	protein_coding
ENSG00000169230.10	0.311841	3.06586e-12	5.69399e-10	0.357842	6.92026e-16	3.55739e-13	PRELID1	protein_coding
ENSG00000007306.15	-0.0999906	0.028825	0.119127	-0.0550735	0.229424	0.42499	CEACAM7	protein_coding
ENSG00000007312.13	0.0472206	0.302885	0.570984	0.0880593	0.05436	0.156236	CD79B	protein_coding
ENSG00000073578.17	0.363044	2.44648e-16	2.70872e-13	0.35776	7.03351e-16	3.5836e-13	SDHA	protein_coding
ENSG00000007341.19	-0.101538	0.0264275	0.111525	-0.0806226	0.0782517	0.203554	ST7L	protein_coding
ENSG00000115657.14	0.334317	6.04058e-14	2.20114e-11	0.356819	8.47196e-16	4.26265e-13	ABCB6	protein_coding
ENSG00000243989.9	0.327527	2.04812e-13	6.27226e-11	0.35614	9.68487e-16	4.80687e-13	ACY1	protein_coding
ENSG00000110801.14	0.346716	6.00428e-15	3.23075e-12	0.355113	1.18505e-15	5.83148e-13	PSMD9	protein_coding
ENSG00000149823.9	0.271	1.7177e-09	9.91922e-08	0.355017	1.20767e-15	5.89239e-13	VPS51	protein_coding
ENSG00000007392.17	-0.0140886	0.758667	0.89019	-0.0226002	0.622096	0.78055	LUC7L	protein_coding
ENSG00000105963.15	0.306468	7.47248e-12	1.17547e-09	0.354054	1.45803e-15	6.97681e-13	ADAP1	protein_coding
ENSG00000141933.9	0.335392	4.96517e-14	1.8684e-11	0.354025	1.46628e-15	6.97681e-13	TPGS1	protein_coding
ENSG00000243056.2	0.294556	5.05246e-11	5.369e-09	0.353983	1.4785e-15	6.97731e-13	EIF4EBP3	protein_coding
ENSG00000172500.13	0.258731	9.47371e-09	4.12964e-07	0.35385	1.51746e-15	7.04665e-13	FIBP	protein_coding
ENSG00000007545.16	-0.0284624	0.534747	0.757417	0.00525577	0.908756	0.954605	CRAMP1	protein_coding
ENSG00000007866.22	0.0554858	0.225951	0.484666	0.023478	0.608629	0.771272	TEAD3	protein_coding
ENSG00000007908.16	-0.0198019	0.665857	0.838294	0.00846583	0.853536	0.925225	SELE	protein_coding
ENSG00000007923.16	-0.0407435	0.374099	0.637625	-0.0850987	0.0630223	0.174218	DNAJC11	protein_coding
ENSG00000007933.13	-0.0417892	0.361952	0.627078	-0.00268271	0.953351	0.978106	FMO3	protein_coding
ENSG00000007944.15	-0.0398617	0.384536	0.645968	-0.0276159	0.546971	0.725385	MYLIP	protein_coding
ENSG00000007952.18	-0.105614	0.0209176	0.0928104	-0.0636785	0.164534	0.340758	NOX1	protein_coding
ENSG00000007968.7	-0.00451916	0.921499	0.967079	-0.0191592	0.676076	0.815598	E2F2	protein_coding
ENSG00000239264.9	0.345526	7.52726e-15	4.01273e-12	0.353849	1.51767e-15	7.04665e-13	TXNDC5	protein_coding
ENSG00000008056.14	-0.100526	0.0279749	0.116526	-0.0435204	0.34239	0.547667	SYN1	protein_coding
ENSG00000137880.6	0.352283	2.05897e-15	1.46349e-12	0.352708	1.89572e-15	8.66221e-13	GCHFR	protein_coding
ENSG00000103024.7	0.241793	8.69187e-08	2.60204e-06	0.352319	2.04457e-15	9.26883e-13	NME3	protein_coding
ENSG00000008118.10	0.0797777	0.0814372	0.256885	0.0675516	0.14029	0.305856	CAMK1G	protein_coding
ENSG00000163702.20	0.33923	2.45036e-14	1.01494e-11	0.350351	2.99214e-15	1.30507e-12	IL17RC	protein_coding
ENSG00000008130.15	0.106527	0.0198299	0.0889512	0.0373261	0.415521	0.616222	NADK	protein_coding
ENSG00000008196.13	-0.0107444	0.814753	0.918857	0.0108376	0.813175	0.901729	TFAP2B	protein_coding
ENSG00000008197.5	-0.0188302	0.681332	0.847522	0.00134731	0.976562	0.989343	TFAP2D	protein_coding
ENSG00000008226.20	0.11873	0.00937086	0.0485484	0.0542869	0.236155	0.433214	DLEC1	protein_coding
ENSG00000008256.16	0.0388641	0.396556	0.656355	0.0685681	0.134405	0.297247	CYTH3	protein_coding
ENSG00000128564.7	0.252691	2.12705e-08	7.98324e-07	0.350244	3.05436e-15	1.31233e-12	VGF	protein_coding
ENSG00000106327.13	0.307408	6.40322e-12	1.02122e-09	0.349948	3.23386e-15	1.37916e-12	TFR2	protein_coding
ENSG00000008283.16	0.0347255	0.448779	0.696875	-0.0162307	0.723377	0.846274	CYB561	protein_coding
ENSG00000135766.9	0.313768	2.21774e-12	4.41813e-10	0.349314	3.6532e-15	1.53525e-12	EGLN1	protein_coding
ENSG00000008300.17	0.0655457	0.15248	0.384954	0.060482	0.186809	0.371219	CELSR3	protein_coding
ENSG00000174021.11	0.336002	4.44096e-14	1.70456e-11	0.349188	3.74271e-15	1.56147e-12	GNG5	protein_coding
ENSG00000008323.15	-0.0249006	0.587084	0.791418	-0.0443979	0.332737	0.537517	PLEKHG6	protein_coding
ENSG00000104964.15	0.292616	6.84038e-11	6.85958e-09	0.34875	4.07094e-15	1.68619e-12	TLE5	protein_coding
ENSG00000149925.22	0.323327	4.2933e-13	1.14436e-10	0.34845	4.3122e-15	1.76939e-12	ALDOA	protein_coding
ENSG00000196155.13	0.366111	1.3135e-16	1.57549e-13	0.348377	4.37284e-15	1.76939e-12	PLEKHG4	protein_coding
ENSG00000170043.12	0.298458	2.72773e-11	3.2385e-09	0.348324	4.41736e-15	1.76939e-12	TRAPPC1	protein_coding
ENSG00000160999.10	0.302544	1.41624e-11	1.94619e-09	0.348314	4.42547e-15	1.76939e-12	SH2B2	protein_coding
ENSG00000008441.18	-0.0162425	0.723184	0.870419	0.0127768	0.780534	0.882442	NFIX	protein_coding
ENSG00000008513.16	-0.0785041	0.0864362	0.267855	-0.0600611	0.1899	0.375367	ST3GAL1	protein_coding
ENSG00000158716.9	0.292509	6.95561e-11	6.95247e-09	0.348126	4.58765e-15	1.82158e-12	DUSP23	protein_coding
ENSG00000179965.12	0.291262	8.43965e-11	8.18021e-09	0.347968	4.72919e-15	1.86239e-12	ZNF771	protein_coding
ENSG00000008710.20	0.082665	0.0709682	0.233384	0.0767192	0.0938547	0.231288	PKD1	protein_coding
ENSG00000177666.17	0.296365	3.80114e-11	4.28868e-09	0.347675	5.00112e-15	1.93245e-12	PNPLA2	protein_coding
ENSG00000008838.20	-0.0050106	0.912995	0.963321	-0.0706051	0.123186	0.280074	MED24	protein_coding
ENSG00000008853.17	0.00841652	0.854379	0.937463	0.00366395	0.93632	0.969074	RHOBTB2	protein_coding
ENSG00000149806.11	0.258485	9.79431e-09	4.23663e-07	0.347627	5.04736e-15	1.93655e-12	FAU	protein_coding
ENSG00000176973.8	0.294707	4.93427e-11	5.2706e-09	0.347594	5.07902e-15	1.93655e-12	FAM89B	protein_coding
ENSG00000130731.16	0.261637	6.37164e-09	2.97519e-07	0.346979	5.71094e-15	2.13507e-12	METTL26	protein_coding
ENSG00000004059.11	0.264449	4.32086e-09	2.16027e-07	0.346772	5.94056e-15	2.20659e-12	ARF5	protein_coding
ENSG00000009335.18	-0.0686338	0.134031	0.35593	-0.0547522	0.232157	0.428321	UBE3C	protein_coding
ENSG00000102981.10	0.29753	3.1612e-11	3.68656e-09	0.346047	6.81905e-15	2.50064e-12	PARD6A	protein_coding
ENSG00000009694.13	0.00607132	0.894674	0.955782	0.0134706	0.768946	0.875516	TENM1	protein_coding
ENSG00000167972.14	0.412337	4.8001e-21	1.316e-17	0.345741	7.22699e-15	2.63346e-12	ABCA3	protein_coding
ENSG00000009724.17	0.00563306	0.902238	0.959134	0.0137615	0.764103	0.87214	MASP2	protein_coding
ENSG00000125458.7	0.305725	8.44137e-12	1.28233e-09	0.345053	8.23389e-15	2.96286e-12	NT5C	protein_coding
ENSG00000009780.16	-0.0854802	0.0618462	0.211747	-0.0137905	0.76362	0.871865	FAM76A	protein_coding
ENSG00000009790.15	-0.0621206	0.175128	0.418617	-0.0679302	0.138075	0.302609	TRAF3IP3	protein_coding
ENSG00000009830.12	-0.0321999	0.482472	0.722441	-0.0463481	0.311917	0.516503	POMT2	protein_coding
ENSG00000178149.17	0.279315	5.13745e-10	3.63371e-08	0.344339	9.42248e-15	3.3487e-12	DALRD3	protein_coding
ENSG00000110200.8	0.282193	3.3508e-10	2.5451e-08	0.344193	9.68581e-15	3.42117e-12	ANAPC15	protein_coding
ENSG00000248098.12	0.341834	1.50877e-14	6.78642e-12	0.344001	1.00428e-14	3.50427e-12	BCKDHA	protein_coding
ENSG00000010017.13	-0.0166003	0.717345	0.86724	0.00397133	0.93099	0.966512	RANBP9	protein_coding
ENSG00000160226.16	0.304473	1.03561e-11	1.50187e-09	0.34356	1.09125e-14	3.76213e-12	CFAP410	protein_coding
ENSG00000142252.11	0.282126	3.38479e-10	2.56415e-08	0.342801	1.25864e-14	4.28788e-12	GEMIN7	protein_coding
ENSG00000010165.20	0.0963129	0.0352833	0.139318	0.0864361	0.0589779	0.165857	EEF1AKNMT	protein_coding
ENSG00000010219.13	-0.0180158	0.694405	0.854833	-0.0770539	0.0924259	0.228845	DYRK4	protein_coding
ENSG00000010244.19	-0.0143987	0.753526	0.887351	-0.00655312	0.88637	0.942608	ZNF207	protein_coding
ENSG00000110536.14	0.322779	4.72441e-13	1.23638e-10	0.342631	1.29947e-14	4.40093e-12	PTPMT1	protein_coding
ENSG00000010270.14	-0.0576395	0.208417	0.463371	-0.00168686	0.970658	0.987134	STARD3NL	protein_coding
ENSG00000010278.15	-0.0389859	0.395076	0.655111	-0.0543021	0.236024	0.433027	CD9	protein_coding
ENSG00000010282.15	0.054054	0.238174	0.499349	-0.0372444	0.416544	0.617189	HHATL	protein_coding
ENSG00000136840.19	0.298051	2.91034e-11	3.43075e-09	0.342541	1.32158e-14	4.44961e-12	ST6GALNAC4	protein_coding
ENSG00000010295.20	0.0754273	0.0995351	0.29415	0.0839166	0.066785	0.181798	IFFO1	protein_coding
ENSG00000176340.4	0.315196	1.74168e-12	3.71392e-10	0.342252	1.39528e-14	4.67045e-12	COX8A	protein_coding
ENSG00000242114.6	0.355022	1.20628e-15	9.64588e-13	0.342012	1.45929e-14	4.85648e-12	MTFP1	protein_coding
ENSG00000010319.7	-0.108237	0.0179246	0.082055	-0.088184	0.0540179	0.155626	SEMA3G	protein_coding
ENSG00000010322.16	0.0876624	0.0554604	0.195271	0.069778	0.12765	0.287151	NISCH	protein_coding
ENSG00000115268.10	0.276086	8.24939e-10	5.36062e-08	0.341623	1.56943e-14	5.16332e-12	RPS15	protein_coding
ENSG00000010361.14	-0.0741001	0.105652	0.305668	-0.00248961	0.956705	0.979903	FUZ	protein_coding
ENSG00000010379.16	0.0599966	0.190377	0.439924	-0.0405577	0.376284	0.580001	SLC6A13	protein_coding
ENSG00000010404.18	0.017042	0.710158	0.863116	0.0388792	0.396371	0.598096	IDS	protein_coding
ENSG00000213563.7	0.26324	5.10893e-09	2.47386e-07	0.34143	1.62702e-14	5.29233e-12	C8orf82	protein_coding
ENSG00000010539.12	-0.145714	0.00140076	0.0100021	-0.0667693	0.144952	0.312541	ZNF200	protein_coding
ENSG00000010610.10	0.0551588	0.228703	0.487968	0.0471107	0.304013	0.50818	CD4	protein_coding
ENSG00000010626.15	0.0650358	0.155703	0.389827	0.0290206	0.526762	0.709123	LRRC23	protein_coding
ENSG00000010671.16	-0.0268023	0.558848	0.773198	-0.0258268	0.57325	0.745905	BTK	protein_coding
ENSG00000010704.18	0.0839492	0.0666789	0.223547	0.00935576	0.838341	0.916526	HFE	protein_coding
ENSG00000010803.16	0.0019795	0.96557	0.986262	0.009902	0.829044	0.911075	SCMH1	protein_coding
ENSG00000010810.17	0.0117003	0.798611	0.911075	-0.0394301	0.389709	0.591883	FYN	protein_coding
ENSG00000103495.14	0.291211	8.50695e-11	8.22301e-09	0.34137	1.64563e-14	5.32277e-12	MAZ	protein_coding
ENSG00000010932.17	-0.00650854	0.887138	0.952521	0.0371383	0.417873	0.618379	FMO1	protein_coding
ENSG00000130706.13	0.250877	2.70135e-08	9.82485e-07	0.34082	1.82321e-14	5.85672e-12	ADRM1	protein_coding
ENSG00000011009.11	0.119402	0.00897452	0.0469342	0.0881389	0.0541415	0.15584	LYPLA2	protein_coding
ENSG00000011021.23	0.0110964	0.8088	0.916142	0.00538498	0.906523	0.953561	CLCN6	protein_coding
ENSG00000011028.14	0.0339823	0.458554	0.704359	0.0231489	0.613662	0.774825	MRC2	protein_coding
ENSG00000011052.21							NME1-NME2	protein_coding
ENSG00000011083.9	0.0687709	0.133253	0.354794	0.0638078	0.163677	0.339523	SLC6A7	protein_coding
ENSG00000011105.14	-0.0267391	0.559775	0.773819	-0.0194844	0.670897	0.812877	TSPAN9	protein_coding
ENSG00000213638.6	0.304298	1.06541e-11	1.5335e-09	0.340671	1.87478e-14	5.96347e-12	ADAT3	protein_coding
ENSG00000088766.12	0.247841	4.01265e-08	1.37188e-06	0.340622	1.8918e-14	5.98453e-12	CRLS1	protein_coding
ENSG00000011143.19	0.0373026	0.415816	0.670527	0.0468644	0.306551	0.511048	MKS1	protein_coding
ENSG00000079462.8	0.295714	4.21164e-11	4.67208e-09	0.34032	2.00122e-14	6.26187e-12	PAFAH1B3	protein_coding
ENSG00000011201.12	-0.102469	0.0250692	0.107072	-0.0850808	0.063078	0.174331	ANOS1	protein_coding
ENSG00000105402.8	0.299885	2.17198e-11	2.73034e-09	0.34022	2.0386e-14	6.34436e-12	NAPA	protein_coding
ENSG00000267796.8	0.326177	2.60133e-13	7.47844e-11	0.340141	2.06901e-14	6.40436e-12	LIN37	protein_coding
ENSG00000011260.14	-0.097944	0.0322811	0.129992	-0.0506977	0.26863	0.469451	UTP18	protein_coding
ENSG00000011275.19	0.0027889	0.951507	0.980545	0.00768505	0.866912	0.932056	RNF216	protein_coding
ENSG00000011295.16	-0.0438818	0.338392	0.605784	-0.0285027	0.534168	0.715081	TTC19	protein_coding
ENSG00000011304.22	0.0457606	0.318096	0.58575	-0.0165134	0.718761	0.843668	PTBP1	protein_coding
ENSG00000011332.19	0.0941618	0.0396033	0.151937	0.071206	0.12002	0.274929	DPF1	protein_coding
ENSG00000011347.10	-0.0439542	0.337596	0.604896	0.020349	0.657204	0.804148	SYT7	protein_coding
ENSG00000172977.13	0.284155	2.49702e-10	2.00652e-08	0.338471	2.81977e-14	8.54451e-12	KAT5	protein_coding
ENSG00000002330.14	0.28462	2.3282e-10	1.88528e-08	0.338405	2.85419e-14	8.55871e-12	BAD	protein_coding
ENSG00000011422.12	0.11454	0.012214	0.0602732	0.0802259	0.0797345	0.206282	PLAUR	protein_coding
ENSG00000233276.7	0.247285	4.31172e-08	1.45427e-06	0.338048	3.04895e-14	9.04846e-12	GPX1	protein_coding
ENSG00000011451.21	0.0316547	0.489922	0.727782	0.00837573	0.855077	0.926204	WIZ	protein_coding
ENSG00000183597.16	0.338265	2.92878e-14	1.18747e-11	0.337591	3.31686e-14	9.71789e-12	TANGO2	protein_coding
ENSG00000011465.18	-0.00699123	0.87883	0.949038	0.00900982	0.844241	0.91986	DCN	protein_coding
ENSG00000179846.10	0.430822	5.04858e-23	1.88087e-19	0.337577	3.32516e-14	9.71789e-12	NKPD1	protein_coding
ENSG00000127540.12	0.304954	9.57436e-12	1.40981e-09	0.337338	3.47483e-14	1.0104e-11	UQCR11	protein_coding
ENSG00000214253.9	0.262214	5.88612e-09	2.78004e-07	0.336513	4.04384e-14	1.1469e-11	FIS1	protein_coding
ENSG00000167965.18	0.264065	4.55751e-09	2.25038e-07	0.335875	4.54516e-14	1.27407e-11	MLST8	protein_coding
ENSG00000011590.14	0.0836663	0.067605	0.22579	0.0241993	0.597661	0.763355	ZBTB32	protein_coding
ENSG00000105518.14	0.30912	4.82537e-12	8.11115e-10	0.335859	4.55862e-14	1.27407e-11	TMEM205	protein_coding
ENSG00000011638.11	-0.0275484	0.547951	0.76574	-0.0298286	0.515313	0.699831	TMEM159	protein_coding
ENSG00000011677.13	0.00919662	0.841054	0.931334	0.00319521	0.944453	0.973537	GABRA3	protein_coding
ENSG00000189227.6	0.307376	6.43679e-12	1.02373e-09	0.335629	4.7545e-14	1.31604e-11	C15orf61	protein_coding
ENSG00000162073.14	0.296373	3.79608e-11	4.28868e-09	0.335591	4.78796e-14	1.31896e-11	PAQR4	protein_coding
ENSG00000012124.17	-0.0605312	0.186451	0.434568	-0.0227759	0.619391	0.778749	CD22	protein_coding
ENSG00000012171.20	0.0957737	0.0363266	0.142325	0.0719755	0.116059	0.268557	SEMA3B	protein_coding
ENSG00000149743.14	0.296673	3.62037e-11	4.12751e-09	0.335242	5.10341e-14	1.38596e-11	TRPT1	protein_coding
ENSG00000185090.14	0.318429	1.00303e-12	2.338e-10	0.334967	5.36608e-14	1.45045e-11	MANEAL	protein_coding
ENSG00000012223.13	-0.0382655	0.403875	0.662073	-0.0108163	0.813536	0.901881	LTF	protein_coding
ENSG00000012232.9	-0.0355602	0.437944	0.688656	-0.063344	0.166768	0.343696	EXTL3	protein_coding
ENSG00000131187.10	0.32948	1.44594e-13	4.65077e-11	0.334643	5.69222e-14	1.5243e-11	F12	protein_coding
ENSG00000007520.4	0.238919	1.24599e-07	3.53731e-06	0.334499	5.84419e-14	1.55487e-11	TSR3	protein_coding
ENSG00000012779.11	0.0801501	0.0800205	0.253709	0.0482788	0.292167	0.495419	ALOX5	protein_coding
ENSG00000012817.16	-0.0676308	0.139824	0.365429	-0.0458698	0.316942	0.521688	KDM5D	protein_coding
ENSG00000012822.16	-0.0401822	0.380722	0.642901	-0.0335892	0.463771	0.65742	CALCOCO1	protein_coding
ENSG00000012963.15	-0.101977	0.0257785	0.10943	-0.0748099	0.102344	0.245762	UBR7	protein_coding
ENSG00000135423.13	0.378055	1.09253e-17	1.70004e-14	0.334244	6.12198e-14	1.60944e-11	GLS2	protein_coding
ENSG00000013016.16	0.00151619	0.973625	0.989698	0.00687395	0.880847	0.939432	EHD3	protein_coding
ENSG00000213316.10	0.306101	7.93632e-12	1.225e-09	0.334067	6.32224e-14	1.64704e-11	LTC4S	protein_coding
ENSG00000013288.9	0.0695281	0.129023	0.347527	0.0271568	0.553657	0.730668	MAN2B2	protein_coding
ENSG00000013293.6	-0.0127034	0.781763	0.902459	0.0156027	0.733665	0.8528	SLC7A14	protein_coding
ENSG00000013297.12	-0.0913595	0.0458949	0.170047	-0.0623653	0.173431	0.353144	CLDN11	protein_coding
ENSG00000213015.9	0.322251	5.18e-13	1.31962e-10	0.333129	7.49638e-14	1.8847e-11	ZNF580	protein_coding
ENSG00000013364.19	0.104177	0.0227334	0.0991856	0.0595917	0.193392	0.379894	MVP	protein_coding
ENSG00000013374.16	0.00371404	0.935451	0.973502	0.0132848	0.772045	0.87739	NUB1	protein_coding
ENSG00000013375.16	-0.0690041	0.13194	0.352382	-0.0617709	0.177574	0.358999	PGM3	protein_coding
ENSG00000013392.8	0.0240388	0.600094	0.799746	0.0600251	0.190167	0.3757	RWDD2A	protein_coding
ENSG00000242616.4	0.316848	1.31493e-12	2.93433e-10	0.332408	8.54072e-14	2.12867e-11	GNG10	protein_coding
ENSG00000119559.17	0.261213	6.75323e-09	3.12548e-07	0.332301	8.70843e-14	2.16112e-11	C19orf25	protein_coding
ENSG00000013523.11	-0.00117129	0.979623	0.991571	0.00966143	0.833136	0.913563	ANGEL1	protein_coding
ENSG00000175768.13	0.304862	9.71953e-12	1.4239e-09	0.332093	9.04069e-14	2.22439e-11	TOMM5	protein_coding
ENSG00000126264.10	0.359373	5.10564e-16	5.06814e-13	0.332021	9.15985e-14	2.24412e-11	HCST	protein_coding
ENSG00000013573.17	-0.0225621	0.622684	0.814449	-0.0628679	0.169985	0.348219	DDX11	protein_coding
ENSG00000013583.10	0.0855165	0.0617351	0.211505	0.0552685	0.227777	0.423074	HEBP1	protein_coding
ENSG00000013588.9	-0.000998183	0.982634	0.992791	-0.0113916	0.803815	0.896484	GPRC5A	protein_coding
ENSG00000013619.14	0.0218084	0.634353	0.821444	0.0217881	0.634667	0.789647	MAMLD1	protein_coding
ENSG00000013725.14	0.0817514	0.0741547	0.240393	0.0644592	0.15941	0.333171	CD6	protein_coding
ENSG00000013810.20	0.00766821	0.867201	0.943434	-0.0454156	0.321762	0.526806	TACC3	protein_coding
ENSG00000124249.7	0.309111	4.83226e-12	8.11115e-10	0.33189	9.37956e-14	2.28821e-11	KCNK15	protein_coding
ENSG00000125534.10	0.233413	2.45303e-07	6.1619e-06	0.331786	9.556e-14	2.32142e-11	PPDPF	protein_coding
ENSG00000101439.9	0.301823	1.59114e-11	2.13042e-09	0.331363	1.03143e-13	2.47431e-11	CST3	protein_coding
ENSG00000172354.10	0.256206	1.33189e-08	5.40776e-07	0.331066	1.08793e-13	2.59902e-11	GNB2	protein_coding
ENSG00000014257.16	-0.0204007	0.656389	0.832865	-0.0538104	0.240299	0.438301	ACP3	protein_coding
ENSG00000183828.15	0.237941	1.40695e-07	3.90944e-06	0.330986	1.10372e-13	2.62586e-11	NUDT14	protein_coding
ENSG00000240972.2	0.325461	2.95183e-13	8.21008e-11	0.330934	1.11411e-13	2.63967e-11	MIF	protein_coding
ENSG00000014914.21	-0.0254679	0.578592	0.786472	0.0163156	0.721989	0.84551	MTMR11	protein_coding
ENSG00000014919.13	-0.0927507	0.0426737	0.161122	-0.044199	0.334909	0.539756	COX15	protein_coding
ENSG00000107872.13	0.282391	3.25315e-10	2.49065e-08	0.330848	1.13142e-13	2.66969e-11	FBXL15	protein_coding
ENSG00000149761.9	0.287865	1.4228e-10	1.26609e-08	0.330797	1.14189e-13	2.68341e-11	NUDT22	protein_coding
ENSG00000285382.1	0.26055	7.39487e-09	3.35238e-07	0.33059	1.18527e-13	2.77402e-11	FO393400.1	protein_coding
ENSG00000015285.11	0.0784594	0.0866161	0.268311	0.0532141	0.245558	0.444262	WAS	protein_coding
ENSG00000015413.9	-0.0936542	0.0406856	0.155149	-0.0198999	0.664304	0.80899	DPEP1	protein_coding
ENSG00000136371.11	0.295422	4.40965e-11	4.80835e-09	0.330566	1.19025e-13	2.77439e-11	MTHFS	protein_coding
ENSG00000172531.16	0.240456	1.02828e-07	3.01284e-06	0.330432	1.21932e-13	2.83069e-11	PPP1CA	protein_coding
ENSG00000100429.18	0.288218	1.34803e-10	1.21079e-08	0.329598	1.41575e-13	3.25212e-11	HDAC10	protein_coding
ENSG00000015532.10	0.0588029	0.199364	0.451737	0.0266288	0.561396	0.736293	XYLT2	protein_coding
ENSG00000286264.2	0.307861	5.9425e-12	9.69217e-10	0.329568	1.42345e-13	3.25212e-11	AP001453.3	protein_coding
ENSG00000015592.16	0.00619678	0.892511	0.954822	0.0147298	0.748047	0.862448	STMN4	protein_coding
ENSG00000198064.13	0.270863	1.75151e-09	1.00841e-07	0.329322	1.48741e-13	3.3715e-11	NPIPB13	protein_coding
ENSG00000016082.15	-0.0135134	0.768233	0.895317	0.00648486	0.887546	0.943145	ISL1	protein_coding
ENSG00000142910.16	0.288034	1.3867e-10	1.23972e-08	0.329281	1.49829e-13	3.38285e-11	TINAGL1	protein_coding
ENSG00000016402.13	-0.0281306	0.539522	0.760496	-0.0586261	0.200721	0.389889	IL20RA	protein_coding
ENSG00000197982.14	0.231217	3.19873e-07	7.72499e-06	0.328946	1.59078e-13	3.56371e-11	C1orf122	protein_coding
ENSG00000016602.9	-0.058469	0.201932	0.455174	-0.0137179	0.764828	0.872622	CLCA4	protein_coding
ENSG00000016864.18	-0.00378362	0.934244	0.97294	0.0181345	0.692495	0.827498	GLT8D1	protein_coding
ENSG00000017260.20	-0.152806	0.000802937	0.00628786	-0.0890349	0.051732	0.150762	ATP2C1	protein_coding
ENSG00000198276.16	0.289012	1.19372e-10	1.08574e-08	0.328872	1.61194e-13	3.59713e-11	UCKL1	protein_coding
ENSG00000149273.15	0.264887	4.06584e-09	2.05519e-07	0.328834	1.623e-13	3.60781e-11	RPS3	protein_coding
ENSG00000167526.14	0.240501	1.02252e-07	2.99901e-06	0.328748	1.64803e-13	3.6354e-11	RPL13	protein_coding
ENSG00000159110.20	0.290081	1.01286e-10	9.54406e-09	0.328557	1.70501e-13	3.74673e-11	IFNAR2	protein_coding
ENSG00000018236.15	-0.10974	0.0163844	0.0764807	-0.0803772	0.0791663	0.205294	CNTN1	protein_coding
ENSG00000244274.8	0.257828	1.07046e-08	4.535e-07	0.32837	1.76292e-13	3.83427e-11	DBNDD2	protein_coding
ENSG00000179886.6	0.264581	4.24247e-09	2.12767e-07	0.327759	1.96526e-13	4.17521e-11	TIGD5	protein_coding
ENSG00000166595.12	0.294094	5.43183e-11	5.68604e-09	0.327426	2.08525e-13	4.34987e-11	CIAO2B	protein_coding
ENSG00000018607.7	-0.00966371	0.833097	0.927769	-0.0624271	0.173005	0.35254	ZNF806	transcribed_unprocessed_pseudogene
ENSG00000083845.9	0.283759	2.65016e-10	2.10746e-08	0.327205	2.1684e-13	4.49077e-11	RPS5	protein_coding
ENSG00000018625.15	-0.0507859	0.267796	0.533388	0.00505071	0.912301	0.956519	ATP1A2	protein_coding
ENSG00000174788.10	0.431691	4.04698e-23	1.66429e-19	0.327106	2.20709e-13	4.55451e-11	PCP2	protein_coding
ENSG00000018869.17	-0.084021	0.0664454	0.223014	-0.0610156	0.182944	0.366004	ZNF582	protein_coding
ENSG00000019102.12	-0.0119729	0.794023	0.908832	0.0163929	0.720727	0.844807	VSIG2	protein_coding
ENSG00000019144.19	-0.0480355	0.294609	0.562189	-0.062488	0.172585	0.351943	PHLDB1	protein_coding
ENSG00000019169.10	0.0738668	0.106757	0.307783	0.0832787	0.0688911	0.185899	MARCO	protein_coding
ENSG00000019186.10	-0.00817708	0.858478	0.93939	-0.00658172	0.885878	0.942346	CYP24A1	protein_coding
ENSG00000019485.13	0.0232173	0.612615	0.808109	0.0302837	0.508922	0.694541	PRDM11	protein_coding
ENSG00000019505.8	-0.0309528	0.499601	0.734338	-0.057716	0.207813	0.3989	SYT13	protein_coding
ENSG00000019549.13	-0.040212	0.380369	0.642663	-0.0548015	0.231736	0.427846	SNAI2	protein_coding
ENSG00000179178.11	0.317914	1.09571e-12	2.52087e-10	0.326815	2.32359e-13	4.74392e-11	TMEM125	protein_coding
ENSG00000127554.13	0.272831	1.3213e-09	7.96569e-08	0.326759	2.34683e-13	4.77443e-11	GFER	protein_coding
ENSG00000173465.8	0.264431	4.33157e-09	2.16106e-07	0.326607	2.41066e-13	4.86772e-11	ZNRD2	protein_coding
ENSG00000020129.16	0.0980538	0.032087	0.129377	0.0690538	0.131661	0.293217	NCDN	protein_coding
ENSG00000020181.18	0.0618147	0.177266	0.421436	0.0688022	0.133077	0.295297	ADGRA2	protein_coding
ENSG00000020219.9	0.0175161	0.702472	0.858631	-0.0413573	0.366939	0.571625	CCT8L1P	processed_pseudogene
ENSG00000172366.20	0.25848	9.80164e-09	4.23663e-07	0.325836	2.76272e-13	5.4287e-11	MCRIP2	protein_coding
ENSG00000181029.9	0.303418	1.22919e-11	1.7412e-09	0.325702	2.82886e-13	5.53975e-11	TRAPPC5	protein_coding
ENSG00000020577.14	-0.052475	0.252185	0.515631	-0.0393872	0.390225	0.592386	SAMD4A	protein_coding
ENSG00000020633.19	0.114026	0.0126106	0.0618805	0.0593423	0.195266	0.382363	RUNX3	protein_coding
ENSG00000139637.14	0.351054	2.6122e-15	1.76935e-12	0.325144	3.12102e-13	6.05015e-11	MYG1	protein_coding
ENSG00000171119.2	0.319526	8.30489e-13	2.01749e-10	0.324957	3.22579e-13	6.21142e-11	NRTN	protein_coding
ENSG00000021355.13	-0.0182334	0.690902	0.852855	-0.0512463	0.263477	0.463598	SERPINB1	protein_coding
ENSG00000021461.17	-0.0215938	0.637692	0.823398	-0.0141463	0.757711	0.868492	CYP3A43	protein_coding
ENSG00000117410.14	0.275945	8.41979e-10	5.45288e-08	0.324903	3.25619e-13	6.24906e-11	ATP6V0B	protein_coding
ENSG00000114656.12	0.323561	4.12097e-13	1.10354e-10	0.324526	3.47941e-13	6.65527e-11	CFAP92	protein_coding
ENSG00000100902.11	0.310238	4.00717e-12	7.03381e-10	0.324403	3.55508e-13	6.75512e-11	PSMA6	protein_coding
ENSG00000007376.8	0.236996	1.5815e-07	4.29295e-06	0.3243	3.61999e-13	6.85584e-11	RPUSD1	protein_coding
ENSG00000183087.15	0.322846	4.66963e-13	1.22762e-10	0.323638	4.06554e-13	7.52634e-11	GAS6	protein_coding
ENSG00000021826.17	-0.0630498	0.16875	0.409389	-0.0543025	0.23602	0.433027	CPS1	protein_coding
ENSG00000021852.13	0.0564047	0.218346	0.475602	0.0301434	0.510888	0.696202	C8B	protein_coding
ENSG00000022267.19	-0.0436495	0.340958	0.608002	0.0127258	0.781388	0.882976	FHL1	protein_coding
ENSG00000105393.16	0.313814	2.2006e-12	4.40552e-10	0.323407	4.2336e-13	7.7874e-11	BABAM1	protein_coding
ENSG00000022355.18	0.0316396	0.490128	0.727805	-0.00678935	0.882303	0.940298	GABRA1	protein_coding
ENSG00000022556.16	-0.0255398	0.57752	0.785751	0.0504231	0.271234	0.472355	NLRP2	protein_coding
ENSG00000099203.7	0.302471	1.43293e-11	1.96427e-09	0.323148	4.42945e-13	8.09592e-11	TMED1	protein_coding
ENSG00000161999.13	0.292654	6.79995e-11	6.83247e-09	0.323035	4.51786e-13	8.23137e-11	JMJD8	protein_coding
ENSG00000022976.15	-0.0572768	0.211298	0.466988	-0.0423854	0.355138	0.560194	ZNF839	protein_coding
ENSG00000167468.18	0.234247	2.21624e-07	5.65845e-06	0.322965	4.5733e-13	8.30609e-11	GPX4	protein_coding
ENSG00000023171.18	0.11594	0.0111892	0.0561008	0.0248974	0.587133	0.756036	GRAMD1B	protein_coding
ENSG00000132819.17	0.274857	9.86198e-10	6.21899e-08	0.322795	4.7113e-13	8.47651e-11	RBM38	protein_coding
ENSG00000105379.10	0.310964	3.55031e-12	6.44562e-10	0.322083	5.33376e-13	9.47795e-11	ETFB	protein_coding
ENSG00000243449.6	0.278528	5.76911e-10	4.00471e-08	0.321898	5.5082e-13	9.75783e-11	C4orf48	protein_coding
ENSG00000023318.8	-0.081235	0.0760066	0.244469	-0.0544231	0.234979	0.431772	ERP44	protein_coding
ENSG00000023330.15	0.0399734	0.383204	0.645037	-0.08152	0.0749799	0.19738	ALAS1	protein_coding
ENSG00000110717.13	0.28719	1.57719e-10	1.37375e-08	0.321323	6.08624e-13	1.06832e-10	NDUFS8	protein_coding
ENSG00000162004.18	0.298275	2.80845e-11	3.32703e-09	0.320949	6.4943e-13	1.13648e-10	CCDC78	protein_coding
ENSG00000023572.10	-0.175093	0.000119165	0.00124515	-0.0776794	0.089803	0.224426	GLRX2	protein_coding
ENSG00000164898.13	0.316063	1.50305e-12	3.2779e-10	0.320924	6.5226e-13	1.13798e-10	FMC1	protein_coding
ENSG00000023697.13	-0.0911347	0.046434	0.171481	-0.0645041	0.159119	0.332789	DERA	protein_coding
ENSG00000174851.16	0.261693	6.32312e-09	2.95977e-07	0.320859	6.59663e-13	1.14741e-10	YIF1A	protein_coding
ENSG00000023839.12	-0.0772678	0.0915223	0.27851	-0.0400706	0.382047	0.585389	ABCC2	protein_coding
ENSG00000023892.11	0.0566869	0.216047	0.472843	-0.0310289	0.498547	0.68657	DEF6	protein_coding
ENSG00000149923.14	0.284878	2.23945e-10	1.82368e-08	0.32077	6.69905e-13	1.16172e-10	PPP4C	protein_coding
ENSG00000221829.10	0.295572	4.30717e-11	4.74151e-09	0.320608	6.88955e-13	1.1876e-10	FANCG	protein_coding
ENSG00000159884.12	0.260367	7.58251e-09	3.42397e-07	0.320498	7.02137e-13	1.20671e-10	CCDC107	protein_coding
ENSG00000024422.12	0.0459474	0.316123	0.584064	0.0679878	0.13774	0.302082	EHD2	protein_coding
ENSG00000243678.12	0.293184	6.26119e-11	6.41705e-09	0.320404	7.13653e-13	1.22285e-10	NME2	protein_coding
ENSG00000024862.18	-0.0668555	0.144432	0.372711	-0.0653549	0.15368	0.325126	CCDC28A	protein_coding
ENSG00000025039.15	-0.0649683	0.156134	0.390379	-0.0388293	0.396978	0.598532	RRAGD	protein_coding
ENSG00000102030.16	0.29875	2.60392e-11	3.14136e-09	0.320368	7.18177e-13	1.22695e-10	NAA10	protein_coding
ENSG00000213614.10	0.312553	2.72105e-12	5.2047e-10	0.320263	7.31269e-13	1.24301e-10	HEXA	protein_coding
ENSG00000025423.11	-0.0910618	0.0466099	0.171921	-0.0268593	0.558011	0.733559	HSD17B6	protein_coding
ENSG00000243725.7	0.28486	2.24556e-10	1.82607e-08	0.320259	7.31891e-13	1.24301e-10	TTC4	protein_coding
ENSG00000178467.18	0.308401	5.43474e-12	8.91453e-10	0.32008	7.54831e-13	1.2782e-10	P4HTM	protein_coding
ENSG00000175826.12	0.275124	9.48766e-10	6.02917e-08	0.319876	7.81924e-13	1.32019e-10	CTDNEP1	protein_coding
ENSG00000025772.8	0.00461208	0.919891	0.966227	0.0450757	0.325401	0.530261	TOMM34	protein_coding
ENSG00000167985.7	0.296145	3.93509e-11	4.40776e-09	0.319754	7.98512e-13	1.34301e-10	SDHAF2	protein_coding
ENSG00000171443.7	0.237814	1.42937e-07	3.95647e-06	0.319647	8.13452e-13	1.3575e-10	ZNF524	protein_coding
ENSG00000026025.16	0.00621072	0.89227	0.954767	0.0216725	0.636466	0.790744	VIM	protein_coding
ENSG00000168282.6	0.295463	4.38139e-11	4.79571e-09	0.319532	8.29693e-13	1.3806e-10	MGAT2	protein_coding
ENSG00000148824.19	0.286125	1.85419e-10	1.55617e-08	0.319336	8.58256e-13	1.42401e-10	MTG1	protein_coding
ENSG00000051128.19	0.319584	8.22258e-13	2.01029e-10	0.319271	8.67832e-13	1.43576e-10	HOMER3	protein_coding
ENSG00000223953.6	0.236447	1.69234e-07	4.52343e-06	0.318935	9.19542e-13	1.50831e-10	C1QTNF5	protein_coding
ENSG00000168286.3	0.302387	1.45261e-11	1.98653e-09	0.318631	9.68806e-13	1.57565e-10	THAP11	protein_coding
ENSG00000026652.15	-0.0411064	0.369855	0.633978	-0.0782203	0.0875828	0.22063	AGPAT4	protein_coding
ENSG00000026751.17	0.0405571	0.376291	0.639545	0.0191938	0.675524	0.815276	SLAMF7	protein_coding
ENSG00000026950.17	0.0574253	0.210115	0.465563	0.0153679	0.737526	0.855629	BTN3A1	protein_coding
ENSG00000027001.10	0.0162841	0.722504	0.870076	0.0579684	0.205828	0.396452	MIPEP	protein_coding
ENSG00000027075.15	-0.035214	0.442419	0.692121	-0.0398172	0.385068	0.588373	PRKCH	protein_coding
ENSG00000027644.5	0.0336615	0.462809	0.707388	-0.00585942	0.89833	0.948912	INSRR	protein_coding
ENSG00000197483.10	0.289972	1.02997e-10	9.64218e-09	0.318468	9.96381e-13	1.61139e-10	ZNF628	protein_coding
ENSG00000169228.14	0.286336	1.79591e-10	1.5161e-08	0.318011	1.07762e-12	1.71863e-10	RAB24	protein_coding
ENSG00000164088.18	0.318673	9.61931e-13	2.26976e-10	0.317566	1.16293e-12	1.83083e-10	PPM1M	protein_coding
ENSG00000143224.18	0.287083	1.60309e-10	1.3921e-08	0.317404	1.19576e-12	1.87588e-10	PPOX	protein_coding
ENSG00000028137.19	0.0972686	0.0334967	0.133772	0.059205	0.196303	0.383911	TNFRSF1B	protein_coding
ENSG00000206172.8	0.306107	7.92949e-12	1.225e-09	0.317359	1.20491e-12	1.88509e-10	HBA1	protein_coding
ENSG00000028277.21	-0.0525595	0.251421	0.514715	-0.0708621	0.121824	0.2779	POU2F2	protein_coding
ENSG00000028310.18	0.0682704	0.136108	0.359397	0.073879	0.106699	0.253079	BRD9	protein_coding
ENSG00000127580.17	0.336372	4.14995e-14	1.61439e-11	0.316751	1.33675e-12	2.08569e-10	WDR24	protein_coding
ENSG00000028839.10	-0.121882	0.00763705	0.0411623	-0.0289524	0.527734	0.709935	TBPL1	protein_coding
ENSG00000029153.14	-0.04447	0.331951	0.599204	-0.0627455	0.170819	0.34937	ARNTL2	protein_coding
ENSG00000173156.7	0.256115	1.34811e-08	5.46207e-07	0.316575	1.37764e-12	2.14368e-10	RHOD	protein_coding
ENSG00000029364.12	-0.121138	0.0080184	0.042793	-0.0579004	0.206362	0.397147	SLC39A9	protein_coding
ENSG00000029534.21	0.0812787	0.0758484	0.244179	0.0597235	0.192407	0.37853	ANK1	protein_coding
ENSG00000029559.7	0.00253475	0.955921	0.982123	-0.00731367	0.873288	0.9354	IBSP	protein_coding
ENSG00000126088.14	0.307486	6.32124e-12	1.01094e-09	0.316378	1.42467e-12	2.19903e-10	UROD	protein_coding
ENSG00000182154.8	0.258562	9.69248e-09	4.20523e-07	0.316215	1.46465e-12	2.24271e-10	MRPL41	protein_coding
ENSG00000179085.8	0.274565	1.02887e-09	6.43174e-08	0.316175	1.47469e-12	2.25209e-10	DPM3	protein_coding
ENSG00000262814.8	0.247994	3.93356e-08	1.35126e-06	0.316154	1.47991e-12	2.25409e-10	MRPL12	protein_coding
ENSG00000030110.13	0.0488077	0.286906	0.55412	-0.00708393	0.877236	0.937558	BAK1	protein_coding
ENSG00000030304.14	-0.0780804	0.0881528	0.271574	-0.0756683	0.0984552	0.239216	MUSK	protein_coding
ENSG00000116096.6	0.275785	8.61807e-10	5.55007e-08	0.316129	1.48617e-12	2.25764e-10	SPR	protein_coding
ENSG00000167536.14	0.299336	2.37148e-11	2.92995e-09	0.315906	1.54369e-12	2.33271e-10	DHRS13	protein_coding
ENSG00000160570.14	0.276595	7.65919e-10	5.06348e-08	0.315208	1.73797e-12	2.60525e-10	DEDD2	protein_coding
ENSG00000031081.11	-0.0932169	0.0416377	0.15812	-0.0773492	0.0911798	0.22677	ARHGAP31	protein_coding
ENSG00000184986.11	0.315212	1.73679e-12	3.71392e-10	0.315194	1.74214e-12	2.60525e-10	TMEM121	protein_coding
ENSG00000031698.13	0.048988	0.285128	0.552188	-0.014519	0.751535	0.864547	SARS1	protein_coding
ENSG00000031823.14	0.0542725	0.23628	0.497151	0.00924627	0.840207	0.917653	RANBP3	protein_coding
ENSG00000125652.8	0.229407	3.9737e-07	9.3228e-06	0.31482	1.85621e-12	2.75437e-10	ALKBH7	protein_coding
ENSG00000141934.10	0.316867	1.31057e-12	2.93433e-10	0.314446	1.97744e-12	2.88958e-10	PLPP2	protein_coding
ENSG00000106246.18	0.303953	1.1269e-11	1.60993e-09	0.313882	2.17539e-12	3.16278e-10	PTCD1	protein_coding
ENSG00000032742.18	-0.1383	0.00244273	0.0159399	-0.0814283	0.075309	0.197984	IFT88	protein_coding
ENSG00000162032.16	0.292809	6.6376e-11	6.70444e-09	0.313714	2.23794e-12	3.23737e-10	SPSB3	protein_coding
ENSG00000162144.10	0.271834	1.52453e-09	8.9382e-08	0.313634	2.26819e-12	3.2729e-10	CYB561A3	protein_coding
ENSG00000136213.10	0.25303	2.03392e-08	7.70908e-07	0.313229	2.42848e-12	3.48672e-10	CHST12	protein_coding
ENSG00000134072.11	0.264019	4.58687e-09	2.261e-07	0.313073	2.49327e-12	3.57084e-10	CAMK1	protein_coding
ENSG00000105254.12	0.256626	1.25884e-08	5.15112e-07	0.312501	2.7446e-12	3.87298e-10	TBCB	protein_coding
ENSG00000169738.8	0.252275	2.24741e-08	8.36949e-07	0.312298	2.8401e-12	3.97849e-10	DCXR	protein_coding
ENSG00000129559.13	0.280682	4.19616e-10	3.06976e-08	0.311964	3.0033e-12	4.19689e-10	NEDD8	protein_coding
ENSG00000033327.13	-0.0291907	0.524341	0.751835	-0.0224187	0.624896	0.782501	GAB2	protein_coding
ENSG00000033627.17	-0.044493	0.331701	0.598983	-0.0274588	0.549254	0.727077	ATP6V0A1	protein_coding
ENSG00000167770.11	0.249204	3.36138e-08	1.17933e-06	0.311864	3.05429e-12	4.24753e-10	OTUB1	protein_coding
ENSG00000166823.5	0.297351	3.25198e-11	3.76719e-09	0.311783	3.09579e-12	4.28455e-10	MESP1	protein_coding
ENSG00000034053.14	0.0489242	0.285755	0.552866	0.0821742	0.0726659	0.193019	APBA2	protein_coding
ENSG00000011132.12	0.303986	1.121e-11	1.60549e-09	0.311432	3.28301e-12	4.50038e-10	APBA3	protein_coding
ENSG00000034239.11	0.00223277	0.961168	0.984438	-0.0351074	0.443803	0.640709	EFCAB1	protein_coding
ENSG00000034510.6	0.0839353	0.0667241	0.223646	0.0419744	0.359826	0.565007	TMSB10	protein_coding
ENSG00000034533.12	-0.0703973	0.124296	0.339383	-0.0204892	0.654995	0.802821	ASTE1	protein_coding
ENSG00000034677.13	-0.0974179	0.0332245	0.132972	-0.0735884	0.108088	0.255442	RNF19A	protein_coding
ENSG00000034693.15	-0.072336	0.114239	0.321732	-0.0675977	0.140019	0.305508	PEX3	protein_coding
ENSG00000162236.13	0.304528	1.02634e-11	1.49596e-09	0.311308	3.35194e-12	4.58396e-10	STX5	protein_coding
ENSG00000034971.17	-0.0264985	0.563313	0.775868	-0.0155397	0.734701	0.853475	MYOC	protein_coding
ENSG00000152082.15	0.278001	6.23342e-10	4.28261e-08	0.311033	3.50988e-12	4.76599e-10	MZT2B	protein_coding
ENSG00000035141.8	-0.0782289	0.0875481	0.270369	-0.0677924	0.138878	0.303727	FAM136A	protein_coding
ENSG00000111012.10	0.350081	3.15198e-15	1.9942e-12	0.310873	3.60458e-12	4.84884e-10	CYP27B1	protein_coding
ENSG00000215440.12	0.252398	2.21124e-08	8.26152e-07	0.31079	3.65492e-12	4.9051e-10	NPEPL1	protein_coding
ENSG00000180834.8	0.23947	1.16335e-07	3.34225e-06	0.310591	3.77835e-12	5.03552e-10	MAP6D1	protein_coding
ENSG00000035681.9	-0.0419232	0.360413	0.625635	-0.0125843	0.783759	0.884458	NSMAF	protein_coding
ENSG00000161509.14	0.444254	1.5395e-24	8.86349e-21	0.310236	4.00827e-12	5.29294e-10	GRIN2C	protein_coding
ENSG00000130733.11	0.260708	7.23661e-09	3.30143e-07	0.310149	4.06689e-12	5.35806e-10	YIPF2	protein_coding
ENSG00000035862.12	0.0132645	0.772385	0.89723	0.018751	0.682598	0.820285	TIMP2	protein_coding
ENSG00000014216.16	0.249885	3.07566e-08	1.09668e-06	0.309829	4.28912e-12	5.6251e-10	CAPN1	protein_coding
ENSG00000108107.15	0.278563	5.73985e-10	3.99596e-08	0.309226	4.74068e-12	6.1473e-10	RPL28	protein_coding
ENSG00000185475.11	0.262867	5.37949e-09	2.57884e-07	0.308569	5.28632e-12	6.80883e-10	TMEM179B	protein_coding
ENSG00000036448.10	0.00686166	0.881059	0.949909	0.0222429	0.627615	0.784522	MYOM2	protein_coding
ENSG00000036473.8	-0.0528703	0.248625	0.511897	-0.0429938	0.348268	0.553502	OTC	protein_coding
ENSG00000036530.9	-0.023702	0.605213	0.803202	-0.0689147	0.132442	0.29441	CYP46A1	protein_coding
ENSG00000130244.12	0.273103	1.27074e-09	7.69311e-08	0.307708	6.09398e-12	7.72808e-10	FAM98C	protein_coding
ENSG00000036565.15	-0.0168573	0.71316	0.864999	-0.0319562	0.485794	0.676187	SLC18A1	protein_coding
ENSG00000036672.16	-0.0191436	0.676325	0.844714	0.0184835	0.686886	0.823788	USP2	protein_coding
ENSG00000036828.17	0.0375081	0.41325	0.668464	-0.0192428	0.674743	0.814587	CASR	protein_coding
ENSG00000196497.17	0.280461	4.33592e-10	3.1322e-08	0.306475	7.46392e-12	9.20188e-10	IPO4	protein_coding
ENSG00000037241.7	-0.0122371	0.789584	0.906653	-0.0694381	0.12952	0.289998	RPL26L1	protein_coding
ENSG00000037280.16	0.0394147	0.389893	0.6504	0.0489323	0.285676	0.488404	FLT4	protein_coding
ENSG00000037474.15	-0.0850567	0.0631531	0.214791	-0.0743972	0.104258	0.249129	NSUN2	protein_coding
ENSG00000037637.11	-0.00281578	0.95104	0.980251	-0.013052	0.775932	0.879591	FBXO42	protein_coding
ENSG00000188483.8	0.329255	1.50538e-13	4.81504e-11	0.306317	7.66086e-12	9.42246e-10	IER5L	protein_coding
ENSG00000259305.6	0.243139	7.33046e-08	2.26783e-06	0.306305	7.67557e-12	9.42246e-10	ZHX1-C8orf76	protein_coding
ENSG00000167619.13	0.193683	2.00906e-05	0.000269751	0.305533	8.70967e-12	1.04687e-09	TMEM145	protein_coding
ENSG00000037965.6	0.0279256	0.542483	0.762397	0.00369438	0.935792	0.968802	HOXC8	protein_coding
ENSG00000038002.9	-0.0192585	0.674494	0.843616	-0.032058	0.484405	0.675004	AGA	protein_coding
ENSG00000102871.16	0.240338	1.04363e-07	3.05005e-06	0.30491	9.64376e-12	1.14502e-09	TRADD	protein_coding
ENSG00000205309.14	0.326661	2.38799e-13	7.05056e-11	0.304264	1.07141e-11	1.26405e-09	NT5M	protein_coding
ENSG00000038274.17	-0.0538863	0.239635	0.500845	-0.0781674	0.0877982	0.220911	MAT2B	protein_coding
ENSG00000038295.8	-0.120936	0.00812478	0.0432485	-0.0861538	0.0598133	0.167561	TLL1	protein_coding
ENSG00000189171.14	0.310766	3.66984e-12	6.60273e-10	0.304122	1.09634e-11	1.28556e-09	S100A13	protein_coding
ENSG00000174586.11	0.322602	4.87268e-13	1.26193e-10	0.304051	1.10907e-11	1.29747e-09	ZNF497	protein_coding
ENSG00000161265.15	0.291088	8.66979e-11	8.34707e-09	0.30397	1.12393e-11	1.3099e-09	U2AF1L4	protein_coding
ENSG00000038532.16	-0.0786493	0.0858538	0.266604	-0.0792339	0.0835422	0.21335	CLEC16A	protein_coding
ENSG00000038945.15	0.0332202	0.468699	0.711971	0.0429048	0.349268	0.554586	MSR1	protein_coding
ENSG00000141552.18	0.285206	2.1311e-10	1.74532e-08	0.303583	1.19681e-11	1.39202e-09	ANAPC11	protein_coding
ENSG00000079999.14	0.269984	1.98513e-09	1.12492e-07	0.303309	1.25128e-11	1.44953e-09	KEAP1	protein_coding
ENSG00000205138.4	0.233608	2.39555e-07	6.05185e-06	0.30308	1.29841e-11	1.5011e-09	SDHAF1	protein_coding
ENSG00000125520.14	0.219562	1.25328e-06	2.53091e-05	0.303034	1.3082e-11	1.50939e-09	SLC2A4RG	protein_coding
ENSG00000124614.16	0.259128	8.97654e-09	3.93914e-07	0.303003	1.31473e-11	1.51388e-09	RPS10	protein_coding
ENSG00000108961.14	0.258421	9.87985e-09	4.25765e-07	0.302805	1.35757e-11	1.55389e-09	RANGRF	protein_coding
ENSG00000204237.5	0.274912	9.78426e-10	6.18352e-08	0.302435	1.44134e-11	1.63354e-09	OXLD1	protein_coding
ENSG00000166136.16	0.288846	1.22452e-10	1.11199e-08	0.302086	1.52501e-11	1.71821e-09	NDUFB8	protein_coding
ENSG00000172458.4	0.262353	5.7739e-09	2.74053e-07	0.302	1.54618e-11	1.73867e-09	IL17D	protein_coding
ENSG00000039987.7	-0.0299228	0.513987	0.744457	0.00701153	0.878481	0.93817	BEST2	protein_coding
ENSG00000267795.6	0.239298	1.18848e-07	3.40721e-06	0.301966	1.55484e-11	1.74499e-09	SMIM22	protein_coding
ENSG00000106397.12	0.241832	8.64924e-08	2.59665e-06	0.301734	1.61408e-11	1.80796e-09	PLOD3	protein_coding
ENSG00000153406.14	0.269678	2.07322e-09	1.16339e-07	0.301093	1.7895e-11	1.98513e-09	NMRAL1	protein_coding
ENSG00000131650.14	0.26487	4.07505e-09	2.05804e-07	0.300993	1.8185e-11	2.00737e-09	KREMEN2	protein_coding
ENSG00000070423.18	0.241991	8.47757e-08	2.5541e-06	0.300988	1.82e-11	2.00737e-09	RNF126	protein_coding
ENSG00000188130.14	0.312155	2.90882e-12	5.52096e-10	0.300621	1.93051e-11	2.12113e-09	MAPK12	protein_coding
ENSG00000040633.13	0.066048	0.149354	0.380215	0.026853	0.558103	0.733659	PHF23	protein_coding
ENSG00000040731.10	0.0189773	0.67898	0.846083	-0.00110763	0.980731	0.990926	CDH10	protein_coding
ENSG00000040933.16	-0.0526566	0.250546	0.513873	-0.0789965	0.0844747	0.214982	INPP4A	protein_coding
ENSG00000041353.10	0.00216134	0.96241	0.98487	-0.0467935	0.307284	0.511699	RAB27B	protein_coding
ENSG00000241468.8	0.237825	1.42739e-07	3.95289e-06	0.300528	1.95937e-11	2.14874e-09	ATP5MF	protein_coding
ENSG00000041515.16	-0.0161103	0.725345	0.871547	-0.0611115	0.182255	0.365207	MYO16	protein_coding
ENSG00000041802.11	-0.0775625	0.0902884	0.276151	-0.0857797	0.0609353	0.169893	LSG1	protein_coding
ENSG00000178896.9	0.243315	7.16862e-08	2.22254e-06	0.3005	1.96827e-11	2.1544e-09	EXOSC4	protein_coding
ENSG00000041982.16	0.0316389	0.490137	0.727805	0.0320571	0.484417	0.675004	TNC	protein_coding
ENSG00000142546.14	0.285879	1.92467e-10	1.60131e-08	0.300198	2.06597e-11	2.25004e-09	NOSIP	protein_coding
ENSG00000230626.4	0.308785	5.10048e-12	8.46268e-10	0.299908	2.16413e-11	2.32892e-09	AC011005.1	protein_coding
ENSG00000133597.11	0.236874	1.60559e-07	4.33179e-06	0.299896	2.16827e-11	2.32903e-09	ADCK2	protein_coding
ENSG00000167968.13	0.317233	1.23114e-12	2.77966e-10	0.299757	2.21699e-11	2.37251e-09	DNASE1L2	protein_coding
ENSG00000125656.11	0.255409	1.48196e-08	5.91693e-07	0.299576	2.28216e-11	2.42871e-09	CLPP	protein_coding
ENSG00000172725.14	0.260276	7.67661e-09	3.45562e-07	0.299435	2.33412e-11	2.47942e-09	CORO1B	protein_coding
ENSG00000042429.12	-0.0417475	0.362431	0.627515	0.00251482	0.956267	0.979699	MED17	protein_coding
ENSG00000042445.14	0.0361622	0.430223	0.682203	-0.0088884	0.846314	0.920846	RETSAT	protein_coding
ENSG00000229809.8	0.245073	5.73001e-08	1.84151e-06	0.298698	2.6253e-11	2.74043e-09	ZNF688	protein_coding
ENSG00000116670.15	0.29358	5.88635e-11	6.10632e-09	0.298525	2.69876e-11	2.79961e-09	MAD2L2	protein_coding
ENSG00000178531.6	0.306308	7.6713e-12	1.20345e-09	0.298416	2.74605e-11	2.83844e-09	CTXN1	protein_coding
ENSG00000042813.8	0.0274086	0.549985	0.766747	-0.0240028	0.60064	0.76558	ZPBP	protein_coding
ENSG00000160783.19	0.281824	3.54075e-10	2.6613e-08	0.298398	2.75404e-11	2.8416e-09	PMF1	protein_coding
ENSG00000042980.13	-0.0108992	0.812134	0.917776	-0.0551039	0.229167	0.424738	ADAM28	protein_coding
ENSG00000043039.7	0.087889	0.0548297	0.193714	0.0436643	0.340795	0.545935	BARX2	protein_coding
ENSG00000133243.10	0.269773	2.04541e-09	1.15227e-07	0.298321	2.78785e-11	2.87134e-09	BTBD2	protein_coding
ENSG00000123444.14	0.310365	3.9232e-12	6.94998e-10	0.297883	2.9887e-11	3.05092e-09	KBTBD4	protein_coding
ENSG00000141965.5	0.290041	1.01914e-10	9.58352e-09	0.297866	2.99714e-11	3.05411e-09	FEM1A	protein_coding
ENSG00000043462.13	0.0153313	0.738129	0.878927	-0.0161367	0.724914	0.847246	LCP2	protein_coding
ENSG00000243646.10	0.242379	8.07195e-08	2.46152e-06	0.297847	3.00615e-11	3.05788e-09	IL10RB	protein_coding
ENSG00000043591.6	0.0780146	0.0884218	0.272196	-0.000779621	0.986436	0.993199	ADRB1	protein_coding
ENSG00000044012.4	0.0494498	0.280605	0.54722	0.0779725	0.0885943	0.222264	GUCA2B	protein_coding
ENSG00000044090.10	0.114264	0.0124257	0.0611241	0.0805886	0.078378	0.203763	CUL7	protein_coding
ENSG00000114654.7	0.316672	1.35504e-12	2.98909e-10	0.297786	3.03539e-11	3.08218e-09	EFCC1	protein_coding
ENSG00000044446.12	0.0028608	0.950258	0.979947	-0.00703097	0.878147	0.938016	PHKA2	protein_coding
ENSG00000044459.15	-0.00193229	0.966391	0.986661	-0.063678	0.164537	0.340758	CNTLN	protein_coding
ENSG00000167969.13	0.282302	3.29685e-10	2.51741e-08	0.297762	3.04696e-11	3.08848e-09	ECI1	protein_coding
ENSG00000188820.13	0.318798	9.41453e-13	2.23058e-10	0.297624	3.11424e-11	3.1401e-09	CALHM6	protein_coding
ENSG00000130511.16	0.221999	9.47635e-07	1.98527e-05	0.297542	3.15521e-11	3.1703e-09	SSBP4	protein_coding
ENSG00000046647.13	0.0176442	0.700401	0.857411	0.0342374	0.455185	0.650325	GEMIN8	protein_coding
ENSG00000225828.1	0.30531	9.03386e-12	1.3405e-09	0.297486	3.18302e-11	3.19267e-09	FAM229A	protein_coding
ENSG00000213920.9	0.297513	3.16956e-11	3.68656e-09	0.297436	3.2086e-11	3.21273e-09	MDP1	protein_coding
ENSG00000046774.10	0.00888751	0.846329	0.933461	0.061024	0.182883	0.36597	MAGEC2	protein_coding
ENSG00000168000.14	0.243845	6.702e-08	2.10004e-06	0.297209	3.32594e-11	3.31868e-09	BSCL2	protein_coding
ENSG00000047056.16	-0.0147464	0.747774	0.884467	-0.0452688	0.32333	0.528382	WDR37	protein_coding
ENSG00000099624.8	0.240925	9.69523e-08	2.8588e-06	0.297181	3.34092e-11	3.3188e-09	ATP5F1D	protein_coding
ENSG00000106367.15	0.238397	1.32966e-07	3.73433e-06	0.297176	3.34336e-11	3.3188e-09	AP1S1	protein_coding
ENSG00000047249.18	0.0028178	0.951005	0.980251	0.0142169	0.75654	0.867739	ATP6V1H	protein_coding
ENSG00000182224.12	0.249057	3.42654e-08	1.19708e-06	0.296808	3.54399e-11	3.50152e-09	CYB5D1	protein_coding
ENSG00000143537.14	0.278984	5.3945e-10	3.79222e-08	0.296804	3.54631e-11	3.50152e-09	ADAM15	protein_coding
ENSG00000084207.18	0.175094	0.000119158	0.00124515	0.29653	3.70339e-11	3.63855e-09	GSTP1	protein_coding
ENSG00000169972.12	0.24483	5.91042e-08	1.88943e-06	0.295882	4.10218e-11	3.99626e-09	PUSL1	protein_coding
ENSG00000047457.14	0.0340161	0.458106	0.703991	-0.0189417	0.679548	0.817953	CP	protein_coding
ENSG00000197070.14	0.286016	1.88531e-10	1.5754e-08	0.295759	4.18212e-11	4.03996e-09	ARRDC1	protein_coding
ENSG00000239282.8	0.29027	9.83805e-11	9.3468e-09	0.295604	4.28572e-11	4.1193e-09	CASTOR1	protein_coding
ENSG00000047597.7	-0.0135905	0.766949	0.894614	-0.0675924	0.14005	0.305564	XK	protein_coding
ENSG00000047617.15	0.0120658	0.792461	0.907971	-0.04573	0.318421	0.523276	ANO2	protein_coding
ENSG00000149599.15	0.231194	3.20766e-07	7.73357e-06	0.295474	4.37407e-11	4.18327e-09	DUSP15	protein_coding
ENSG00000047634.15	-0.115192	0.0117267	0.0582931	-0.0817857	0.074033	0.195611	SCML1	protein_coding
ENSG00000047644.19	-0.00995194	0.828195	0.925497	-0.00470266	0.918323	0.959521	WWC3	protein_coding
ENSG00000175707.9	0.27095	1.73001e-09	9.98031e-08	0.29536	4.4533e-11	4.24959e-09	KDF1	protein_coding
ENSG00000047662.5	-0.0529022	0.248339	0.511459	-0.061261	0.181186	0.363839	FAM184B	protein_coding
ENSG00000213445.10	0.290941	8.86915e-11	8.51054e-09	0.29519	4.57383e-11	4.35262e-09	SIPA1	protein_coding
ENSG00000247596.10	0.245529	5.40455e-08	1.75798e-06	0.294579	5.03413e-11	4.71276e-09	TWF2	protein_coding
ENSG00000105701.16	0.253767	1.84444e-08	7.09364e-07	0.294505	5.09317e-11	4.7603e-09	FKBP8	protein_coding
ENSG00000048028.11	-0.113587	0.0129583	0.0632146	-0.0881149	0.0542073	0.15593	USP28	protein_coding
ENSG00000280071.4	0.25694	1.20672e-08	4.98391e-07	0.29443	5.15303e-11	4.79161e-09	GATD3B	protein_coding
ENSG00000174165.8	0.289411	1.12274e-10	1.0359e-08	0.294407	5.1717e-11	4.79477e-09	ZDHHC24	protein_coding
ENSG00000048162.21	0.0220169	0.631114	0.819555	0.0231923	0.612998	0.774426	NOP16	protein_coding
ENSG00000184207.9	0.255247	1.51433e-08	6.01673e-07	0.294224	5.32217e-11	4.91055e-09	PGP	protein_coding
ENSG00000229833.10	0.230689	3.40829e-07	8.15886e-06	0.294171	5.36611e-11	4.94317e-09	PET100	protein_coding
ENSG00000099625.13	0.232889	2.61402e-07	6.51514e-06	0.294096	5.42949e-11	4.99357e-09	CBARP	protein_coding
ENSG00000048462.11	-0.072111	0.115372	0.323967	-0.0716146	0.117904	0.271549	TNFRSF17	protein_coding
ENSG00000131653.13	0.261723	6.29668e-09	2.95457e-07	0.293835	5.65639e-11	5.15287e-09	TRAF7	protein_coding
ENSG00000048540.15	-0.0995871	0.02948	0.121134	-0.0603675	0.187646	0.372304	LMO3	protein_coding
ENSG00000143761.16	0.289454	1.1155e-10	1.03088e-08	0.293731	5.74904e-11	5.22899e-09	ARF1	protein_coding
ENSG00000048545.16	0.0824801	0.0716038	0.234861	-0.0583302	0.203007	0.392845	GUCA1A	protein_coding
ENSG00000175482.9	0.257097	1.18144e-08	4.90414e-07	0.293597	5.87075e-11	5.33127e-09	POLD4	protein_coding
ENSG00000108591.10	0.288045	1.38418e-10	1.23972e-08	0.293556	5.908e-11	5.35665e-09	DRG2	protein_coding
ENSG00000164713.10	0.234903	2.04555e-07	5.29543e-06	0.2932	6.24535e-11	5.62596e-09	BRI3	protein_coding
ENSG00000175573.7	0.247966	3.94794e-08	1.35458e-06	0.293101	6.34327e-11	5.67092e-09	C11orf68	protein_coding
ENSG00000135587.9	0.251177	2.59686e-08	9.48939e-07	0.292983	6.4605e-11	5.75785e-09	SMPD2	protein_coding
ENSG00000124159.15	0.24386	6.68929e-08	2.09867e-06	0.292827	6.62001e-11	5.8818e-09	MATN4	protein_coding
ENSG00000168101.14	0.221806	9.69035e-07	2.02362e-05	0.292534	6.92856e-11	6.12758e-09	NUDT16L1	protein_coding
ENSG00000115266.12	0.409456	9.51906e-21	2.49114e-17	0.292477	6.99011e-11	6.17253e-09	APC2	protein_coding
ENSG00000105640.13	0.223678	7.80238e-07	1.67993e-05	0.292295	7.19108e-11	6.31127e-09	RPL18A	protein_coding
ENSG00000049239.13	0.0212043	0.643771	0.826817	-0.00916221	0.841641	0.918435	H6PD	protein_coding
ENSG00000049245.13	-0.0570635	0.213007	0.46917	-0.0038102	0.933784	0.967712	VAMP3	protein_coding
ENSG00000177427.13	0.296003	4.0243e-11	4.49022e-09	0.292194	7.30415e-11	6.39628e-09	MIEF2	protein_coding
ENSG00000260428.3	0.242365	8.0855e-08	2.46434e-06	0.292154	7.34967e-11	6.41136e-09	SCX	protein_coding
ENSG00000049249.9	0.0177661	0.698433	0.856299	-0.0105052	0.818806	0.904835	TNFRSF9	protein_coding
ENSG00000049283.18	0.0204958	0.654891	0.831783	0.0375792	0.412364	0.6133	EPN3	protein_coding
ENSG00000140990.15	0.229923	3.73591e-07	8.83332e-06	0.291854	7.7003e-11	6.69694e-09	NDUFB10	protein_coding
ENSG00000049449.10	0.00162593	0.971717	0.988858	0.00735817	0.872523	0.934929	RCN1	protein_coding
ENSG00000049540.18	0.00441709	0.923267	0.968003	0.0475839	0.299176	0.502972	ELN	protein_coding
ENSG00000049541.11	0.0921939	0.0439393	0.16478	0.066167	0.148621	0.31791	RFC2	protein_coding
ENSG00000219200.12	0.274584	1.02599e-09	6.42068e-08	0.291781	7.78758e-11	6.75244e-09	RNASEK	protein_coding
ENSG00000231767.4	0.261701	6.31553e-09	2.95977e-07	0.291768	7.80373e-11	6.75627e-09	RPS27AP5	protein_coding
ENSG00000049759.19	-0.0103796	0.820934	0.922395	0.000894274	0.984442	0.992516	NEDD4L	protein_coding
ENSG00000049768.16	0.0726097	0.112871	0.319362	0.0619428	0.176369	0.35723	FOXP3	protein_coding
ENSG00000133316.15	0.24108	9.50792e-08	2.81589e-06	0.291594	8.01758e-11	6.9206e-09	WDR74	protein_coding
ENSG00000049860.14	-0.0645101	0.15908	0.394882	-0.0514677	0.261418	0.461246	HEXB	protein_coding
ENSG00000131094.4	0.247922	3.97039e-08	1.36147e-06	0.291441	8.20988e-11	7.06541e-09	C1QL1	protein_coding
ENSG00000050030.16	0.00926375	0.839909	0.930808	-0.0479736	0.295232	0.498713	NEXMIF	protein_coding
ENSG00000111678.11	0.311542	3.22321e-12	5.94682e-10	0.291386	8.27891e-11	7.11418e-09	C12orf57	protein_coding
ENSG00000050165.18	0.0356446	0.436856	0.68782	0.0411793	0.369006	0.573543	DKK3	protein_coding
ENSG00000243716.10	0.229543	3.90971e-07	9.19142e-06	0.291055	8.7148e-11	7.4218e-09	NPIPB5	protein_coding
ENSG00000050344.9	-0.0229236	0.617119	0.810798	0.035541	0.438191	0.635735	NFE2L3	protein_coding
ENSG00000050393.11	-0.0303959	0.507353	0.739465	0.00359231	0.937562	0.969768	MCUR1	protein_coding
ENSG00000184916.9	0.247256	4.32792e-08	1.45888e-06	0.291046	8.72713e-11	7.4218e-09	JAG2	protein_coding
ENSG00000050426.16	-0.0904744	0.0480487	0.175735	-0.0557306	0.223907	0.418723	LETMD1	protein_coding
ENSG00000173511.10	0.220427	1.13527e-06	2.32606e-05	0.290884	8.94832e-11	7.58749e-09	VEGFB	protein_coding
ENSG00000050555.19	0.0584044	0.202432	0.455818	0.0597774	0.192005	0.378126	LAMC3	protein_coding
ENSG00000050628.20	-0.0574383	0.210012	0.465438	0.0115902	0.800465	0.894302	PTGER3	protein_coding
ENSG00000050730.16	-0.072936	0.111259	0.316193	-0.0686552	0.133909	0.296492	TNIP3	protein_coding
ENSG00000174885.13	0.213068	2.59852e-06	4.71501e-05	0.290804	9.05965e-11	7.67059e-09	NLRP6	protein_coding
ENSG00000050767.17	0.00226869	0.960544	0.984244	0.00297075	0.948349	0.975644	COL23A1	protein_coding
ENSG00000188986.9	0.244482	6.17971e-08	1.96352e-06	0.29053	9.45101e-11	7.9668e-09	NELFB	protein_coding
ENSG00000051009.11	-0.0567525	0.215515	0.472078	-0.0703254	0.124682	0.282572	FAM160A2	protein_coding
ENSG00000051108.15	-0.0323814	0.480006	0.720867	-0.0035388	0.93849	0.970135	HERPUD1	protein_coding
ENSG00000162066.16	0.265073	3.96178e-09	2.00612e-07	0.290213	9.92523e-11	8.33052e-09	AMDHD2	protein_coding
ENSG00000051180.17	-0.02625	0.56698	0.778129	-0.0721158	0.115348	0.267523	RAD51	protein_coding
ENSG00000176894.10	0.245248	5.60318e-08	1.81069e-06	0.290212	9.9259e-11	8.33052e-09	PXMP2	protein_coding
ENSG00000131116.12	0.272537	1.37843e-09	8.24108e-08	0.290184	9.96844e-11	8.3419e-09	ZNF428	protein_coding
ENSG00000105193.9	0.24643	4.81416e-08	1.58994e-06	0.290134	1.00461e-10	8.39471e-09	RPS16	protein_coding
ENSG00000262919.8	0.230957	3.30034e-07	7.94039e-06	0.29001	1.02394e-10	8.54377e-09	CCNQ	protein_coding
ENSG00000051620.11	0.0292871	0.522972	0.750994	0.0411694	0.369121	0.573613	HEBP2	protein_coding
ENSG00000197576.14	0.192503	2.2612e-05	0.000298291	0.289943	1.03454e-10	8.60728e-09	HOXA4	protein_coding
ENSG00000159377.11	0.238247	1.35458e-07	3.79321e-06	0.28978	1.0609e-10	8.77587e-09	PSMB4	protein_coding
ENSG00000221983.8	0.256298	1.3154e-08	5.35215e-07	0.289764	1.06357e-10	8.78096e-09	UBA52	protein_coding
ENSG00000179588.9	0.298457	2.72809e-11	3.2385e-09	0.289758	1.06456e-10	8.78096e-09	ZFPM1	protein_coding
ENSG00000052749.14	0.0159881	0.727345	0.872576	-0.0211985	0.643861	0.795778	RRP12	protein_coding
ENSG00000242372.9	0.209367	3.89852e-06	6.64456e-05	0.289625	1.08647e-10	8.9361e-09	EIF6	protein_coding
ENSG00000125122.15	0.256886	1.21552e-08	5.00949e-07	0.289113	1.1754e-10	9.54478e-09	LRRC29	protein_coding
ENSG00000085998.14	0.274352	1.06099e-09	6.60918e-08	0.289102	1.17743e-10	9.54778e-09	POMGNT1	protein_coding
ENSG00000052850.8	-0.0427139	0.351417	0.617259	-0.0495542	0.279589	0.481717	ALX4	protein_coding
ENSG00000053108.17	0.00898816	0.844611	0.932595	-0.00893955	0.84544	0.920413	FSTL4	protein_coding
ENSG00000148832.16	0.26674	3.13825e-09	1.64855e-07	0.288975	1.20063e-10	9.70859e-09	PAOX	protein_coding
ENSG00000053328.8	-0.0844937	0.0649257	0.219278	-0.0345101	0.4516	0.647357	METTL24	protein_coding
ENSG00000184897.6	0.255003	1.56448e-08	6.18211e-07	0.288696	1.2531e-10	1.00904e-08	H1-10	protein_coding
ENSG00000053372.5	0.0481644	0.293313	0.561121	0.035299	0.441319	0.638549	MRTO4	protein_coding
ENSG00000053438.11	-0.0475769	0.299248	0.567001	0.00684011	0.88143	0.939785	NNAT	protein_coding
ENSG00000186603.6	0.287453	1.51512e-10	1.32846e-08	0.288616	1.26853e-10	1.01861e-08	HPDL	protein_coding
ENSG00000161677.12	0.218228	1.45847e-06	2.87865e-05	0.288552	1.28096e-10	1.02716e-08	JOSD2	protein_coding
ENSG00000167967.16	0.276474	7.79481e-10	5.13476e-08	0.288468	1.2975e-10	1.03898e-08	E4F1	protein_coding
ENSG00000168899.5	0.258103	1.03142e-08	4.41182e-07	0.288324	1.32647e-10	1.06069e-08	VAMP5	protein_coding
ENSG00000063177.13	0.242058	8.4056e-08	2.53639e-06	0.287952	1.40402e-10	1.11651e-08	RPL18	protein_coding
ENSG00000123154.12	0.309523	4.51328e-12	7.73355e-10	0.287802	1.43658e-10	1.13769e-08	WDR83	protein_coding
ENSG00000151846.8	0.255577	1.44893e-08	5.80115e-07	0.287734	1.45162e-10	1.14644e-08	PABPC3	protein_coding
ENSG00000176182.6	0.226584	5.55303e-07	1.24887e-05	0.287383	1.53136e-10	1.20118e-08	MYPOP	protein_coding
ENSG00000105516.11	0.287671	1.46558e-10	1.29144e-08	0.287371	1.53416e-10	1.20174e-08	DBP	protein_coding
ENSG00000184990.13	0.277412	6.79615e-10	4.58175e-08	0.287072	1.60573e-10	1.24761e-08	SIVA1	protein_coding
ENSG00000104835.15	0.255242	1.51531e-08	6.01673e-07	0.287046	1.6122e-10	1.25095e-08	SARS2	protein_coding
ENSG00000159363.19	0.251916	2.35631e-08	8.72142e-07	0.286677	1.70523e-10	1.30903e-08	ATP13A2	protein_coding
ENSG00000225556.1	0.249884	3.07627e-08	1.09668e-06	0.286598	1.72582e-10	1.31945e-08	C2CD4D	protein_coding
ENSG00000104904.12	0.207768	4.6351e-06	7.71275e-05	0.286479	1.75737e-10	1.34012e-08	OAZ1	protein_coding
ENSG00000054282.16	-0.110829	0.0153422	0.0724776	-0.0881811	0.054026	0.155634	SDCCAG8	protein_coding
ENSG00000179091.5	0.227227	5.14782e-07	1.17565e-05	0.286438	1.7683e-10	1.34311e-08	CYC1	protein_coding
ENSG00000054392.13	-0.0426474	0.352169	0.617994	-0.0334943	0.465035	0.658442	HHAT	protein_coding
ENSG00000130881.14	0.235102	1.99619e-07	5.18864e-06	0.286397	1.7792e-10	1.34962e-08	LRP3	protein_coding
ENSG00000172780.17	0.263645	4.83038e-09	2.36282e-07	0.286375	1.78532e-10	1.35248e-08	RAB43	protein_coding
ENSG00000054611.14	0.11227	0.0140526	0.0674501	0.073339	0.109292	0.257536	TBC1D22A	protein_coding
ENSG00000172247.4	0.273514	1.19753e-09	7.3192e-08	0.286095	1.86276e-10	1.40192e-08	C1QTNF4	protein_coding
ENSG00000177042.14	0.348805	4.02847e-15	2.39108e-12	0.285401	2.06907e-10	1.54507e-08	TMEM80	protein_coding
ENSG00000054793.14	-0.0815156	0.0749957	0.242342	-0.0331576	0.469537	0.662446	ATP9A	protein_coding
ENSG00000179598.6	0.266266	3.35401e-09	1.73967e-07	0.285317	2.0955e-10	1.56075e-08	PLD6	protein_coding
ENSG00000054803.4	-0.0421669	0.357625	0.623257	-0.0240007	0.600672	0.765587	CBLN4	protein_coding
ENSG00000099341.11	0.248986	3.45818e-08	1.20594e-06	0.285173	2.14158e-10	1.59096e-08	PSMD8	protein_coding
ENSG00000054965.11	-0.0681597	0.136746	0.360485	-0.0835302	0.0680545	0.18435	FAM168A	protein_coding
ENSG00000128524.5	0.217475	1.58811e-06	3.09945e-05	0.284323	2.43489e-10	1.79267e-08	ATP6V1F	protein_coding
ENSG00000054983.17	-0.0424784	0.354082	0.619689	-0.0119691	0.794086	0.891082	GALC	protein_coding
ENSG00000124593.16	0.250592	2.80392e-08	1.01722e-06	0.28411	2.5142e-10	1.83543e-08	AL365205.1	protein_coding
ENSG00000169020.10	0.239848	1.10965e-07	3.20556e-06	0.284107	2.51529e-10	1.83543e-08	ATP5ME	protein_coding
ENSG00000051523.11	0.198015	1.29369e-05	0.000185267	0.284018	2.54908e-10	1.85304e-08	CYBA	protein_coding
ENSG00000055130.17	-0.0682319	0.13633	0.359849	-0.0397153	0.386287	0.589246	CUL1	protein_coding
ENSG00000172922.11	0.266408	3.28771e-09	1.70836e-07	0.28372	2.66577e-10	1.93299e-08	RNASEH2C	protein_coding
ENSG00000055163.20	-0.0474351	0.300691	0.568557	-0.0465536	0.309774	0.51436	CYFIP2	protein_coding
ENSG00000185522.9	0.24693	4.51371e-08	1.51165e-06	0.282594	3.15602e-10	2.2572e-08	LMNTD2	protein_coding
ENSG00000170276.6	0.248074	3.89297e-08	1.33971e-06	0.282442	3.22855e-10	2.30277e-08	HSPB2	protein_coding
ENSG00000163704.12	0.225814	6.07973e-07	1.35253e-05	0.282276	3.30955e-10	2.3553e-08	PRRT3	protein_coding
ENSG00000055483.19	-0.0856103	0.061449	0.210784	-0.0688771	0.132654	0.294733	USP36	protein_coding
ENSG00000101473.17	0.20811	4.46704e-06	7.47848e-05	0.282063	3.41686e-10	2.419e-08	ACOT8	protein_coding
ENSG00000055732.13	-0.025955	0.571347	0.781191	-0.0405354	0.376546	0.580218	MCOLN3	protein_coding
ENSG00000055813.6	0.0451451	0.324656	0.592074	0.0553722	0.226905	0.421971	CCDC85A	protein_coding
ENSG00000173020.11	0.257777	1.07797e-08	4.55675e-07	0.282046	3.42508e-10	2.41958e-08	GRK2	protein_coding
ENSG00000128626.12	0.230097	3.65931e-07	8.68071e-06	0.281996	3.45081e-10	2.43477e-08	MRPS12	protein_coding
ENSG00000055955.17	0.0588852	0.198735	0.45099	-0.0505594	0.269939	0.470962	ITIH4	protein_coding
ENSG00000055957.11	0.0204987	0.654845	0.831759	-0.000313578	0.994544	0.997407	ITIH1	protein_coding
ENSG00000187147.18	0.291136	8.60599e-11	8.29952e-09	0.281786	3.56065e-10	2.50612e-08	RNF220	protein_coding
ENSG00000176125.7	0.26347	4.94945e-09	2.41082e-07	0.281441	3.74847e-10	2.60794e-08	UFSP1	protein_coding
ENSG00000075073.15	0.271549	1.58809e-09	9.27309e-08	0.281437	3.75061e-10	2.60794e-08	TACR2	protein_coding
ENSG00000056291.17	-0.0959208	0.0360394	0.14146	-0.0554892	0.225922	0.420892	NPFFR2	protein_coding
ENSG00000056487.16	0.00736297	0.872441	0.946179	-0.0219354	0.63238	0.788032	PHF21B	protein_coding
ENSG00000056558.11	0.112821	0.0135853	0.0657127	0.0891253	0.0514939	0.150272	TRAF1	protein_coding
ENSG00000160951.4	0.272704	1.34572e-09	8.09595e-08	0.280968	4.022e-10	2.77986e-08	PTGER1	protein_coding
ENSG00000253506.3	0.290117	1.00727e-10	9.53822e-09	0.280781	4.13505e-10	2.84094e-08	NACA2	protein_coding
ENSG00000139725.8	0.268842	2.33392e-09	1.28464e-07	0.280683	4.19578e-10	2.87581e-08	RHOF	protein_coding
ENSG00000172663.9	0.259587	8.43242e-09	3.74894e-07	0.280566	4.26937e-10	2.92277e-08	TMEM134	protein_coding
ENSG00000057019.16	-0.00373509	0.935086	0.973311	-0.0515372	0.260773	0.46063	DCBLD2	protein_coding
ENSG00000057149.16	-0.0909118	0.046974	0.173031	-0.0713197	0.119428	0.273997	SERPINB3	protein_coding
ENSG00000213533.13	0.253451	1.92354e-08	7.35855e-07	0.280424	4.35988e-10	2.96709e-08	STIMATE	protein_coding
ENSG00000167815.12	0.19592	1.60255e-05	0.000222005	0.279913	4.70257e-10	3.17404e-08	PRDX2	protein_coding
ENSG00000057468.7	0.0430364	0.347789	0.614366	-0.00807578	0.860213	0.928965	MSH4	protein_coding
ENSG00000128228.5	0.263031	5.25903e-09	2.53588e-07	0.279868	4.73421e-10	3.19165e-08	SDF2L1	protein_coding
ENSG00000197858.11	0.217802	1.53041e-06	3.0062e-05	0.279717	4.8413e-10	3.25242e-08	GPAA1	protein_coding
ENSG00000136877.15	0.246927	4.51532e-08	1.51165e-06	0.279605	4.92205e-10	3.30282e-08	FPGS	protein_coding
ENSG00000057663.16	-0.0852571	0.0625318	0.213398	-0.0622497	0.174232	0.354294	ATG5	protein_coding
ENSG00000057704.13	-0.0911142	0.0464836	0.171631	-0.0781833	0.0877334	0.220815	TMCC3	protein_coding
ENSG00000057757.10	0.0437289	0.340079	0.607105	0.0231498	0.61365	0.774825	PITHD1	protein_coding
ENSG00000163382.12	0.226166	5.83353e-07	1.30199e-05	0.279328	5.12781e-10	3.4289e-08	NAXE	protein_coding
ENSG00000065268.11	0.235172	1.97924e-07	5.15842e-06	0.279143	5.26953e-10	3.5155e-08	WDR18	protein_coding
ENSG00000197119.13	0.269568	2.10595e-09	1.17532e-07	0.279101	5.30204e-10	3.52901e-08	SLC25A29	protein_coding
ENSG00000058085.15	-0.0534915	0.243101	0.505063	-0.0870211	0.0572774	0.16242	LAMC2	protein_coding
ENSG00000188186.10	0.208201	4.42351e-06	7.41424e-05	0.278921	5.44509e-10	3.6117e-08	LAMTOR4	protein_coding
ENSG00000058262.10	0.126498	0.00561347	0.0318948	0.0836692	0.0675957	0.183452	SEC61A1	protein_coding
ENSG00000165644.11	0.228085	4.65037e-07	1.07829e-05	0.278775	5.56333e-10	3.67998e-08	COMTD1	protein_coding
ENSG00000058335.16	-0.0460569	0.31497	0.582968	-0.0483261	0.291694	0.494945	RASGRF1	protein_coding
ENSG00000070404.10	0.272126	1.46217e-09	8.64301e-08	0.27877	5.5672e-10	3.67998e-08	FSTL3	protein_coding
ENSG00000125971.17	0.200517	9.98863e-06	0.000148333	0.278636	5.67855e-10	3.7407e-08	DYNLRB1	protein_coding
ENSG00000212864.3	0.24677	4.60819e-08	1.53626e-06	0.278592	5.71545e-10	3.75059e-08	RNF208	protein_coding
ENSG00000161016.18	0.207235	4.90877e-06	8.09793e-05	0.278482	5.808e-10	3.79127e-08	RPL8	protein_coding
ENSG00000058673.17	-0.0452466	0.323568	0.591016	-0.0331023	0.470278	0.663021	ZC3H11A	protein_coding
ENSG00000125995.16	0.21768	1.55181e-06	3.04201e-05	0.278474	5.81491e-10	3.79148e-08	ROMO1	protein_coding
ENSG00000058799.15	0.0105429	0.818165	0.92088	-0.0141961	0.756884	0.867961	YIPF1	protein_coding
ENSG00000196408.12	0.209315	3.92059e-06	6.67823e-05	0.278236	6.02219e-10	3.90893e-08	NOXO1	protein_coding
ENSG00000167543.16	0.206212	5.47798e-06	8.89673e-05	0.27796	6.27188e-10	4.04817e-08	TP53I13	protein_coding
ENSG00000178719.17	0.209414	3.87884e-06	6.61886e-05	0.277906	6.3217e-10	4.0712e-08	GRINA	protein_coding
ENSG00000167797.8	0.226773	5.43085e-07	1.22859e-05	0.277886	6.33971e-10	4.07369e-08	CDK2AP2	protein_coding
ENSG00000004776.13	0.186471	4.09224e-05	0.000498216	0.277791	6.42847e-10	4.12152e-08	HSPB6	protein_coding
ENSG00000187961.14	0.290328	9.75018e-11	9.29399e-09	0.277771	6.44769e-10	4.12797e-08	KLHL17	protein_coding
ENSG00000187838.17	0.266689	3.16103e-09	1.6575e-07	0.277766	6.45287e-10	4.12797e-08	PLSCR3	protein_coding
ENSG00000059588.10	-0.0943681	0.0391704	0.150658	-0.0455476	0.320356	0.525326	TARBP1	protein_coding
ENSG00000059691.12	-0.0425509	0.35326	0.61898	-0.0662955	0.147833	0.316853	GATB	protein_coding
ENSG00000059122.17	0.246521	4.75815e-08	1.57805e-06	0.277751	6.46679e-10	4.13228e-08	FLYWCH1	protein_coding
ENSG00000082014.17	0.217074	1.66153e-06	3.22417e-05	0.277621	6.59128e-10	4.19786e-08	SMARCD3	protein_coding
ENSG00000260456.7	0.266156	3.40597e-09	1.75713e-07	0.277339	6.86971e-10	4.34156e-08	C16orf95	protein_coding
ENSG00000059804.16	-0.0445989	0.33055	0.597812	-0.0749912	0.101513	0.244336	SLC2A3	protein_coding
ENSG00000106330.12	0.195467	1.67797e-05	0.000231174	0.277182	7.02908e-10	4.43741e-08	MOSPD3	protein_coding
ENSG00000141570.11	0.304881	9.68872e-12	1.42301e-09	0.277002	7.2169e-10	4.54005e-08	CBX8	protein_coding
ENSG00000060138.13	0.0898224	0.0496887	0.17998	0.0755682	0.0989026	0.239898	YBX3	protein_coding
ENSG00000060140.9	-0.013315	0.771542	0.896783	-0.0556681	0.224427	0.419314	STYK1	protein_coding
ENSG00000158717.11	0.253261	1.97244e-08	7.51565e-07	0.276715	7.52619e-10	4.69461e-08	RNF166	protein_coding
ENSG00000060303.5	0.0584527	0.202059	0.455387	0.0419278	0.36036	0.565563	RPS17P5	processed_pseudogene
ENSG00000130734.10	0.26404	4.57312e-09	2.25615e-07	0.276672	7.5735e-10	4.71391e-08	ATG4D	protein_coding
ENSG00000125207.7	0.34867	4.13406e-15	2.42872e-12	0.276396	7.88411e-10	4.90194e-08	PIWIL1	protein_coding
ENSG00000060558.4	0.0427813	0.350657	0.616714	0.0374923	0.413446	0.614243	GNA15	protein_coding
ENSG00000060566.14	-0.0357211	0.435873	0.687175	-0.0320107	0.48505	0.67551	CREB3L3	protein_coding
ENSG00000060642.11	-0.00508775	0.911661	0.962587	0.00305041	0.946966	0.974993	PIGV	protein_coding
ENSG00000103507.14	0.252299	2.24016e-08	8.35004e-07	0.276378	7.90536e-10	4.90985e-08	BCKDK	protein_coding
ENSG00000060688.13	0.0986945	0.0309747	0.125995	0.0678349	0.13863	0.303318	SNRNP40	protein_coding
ENSG00000060709.15	0.0441029	0.335962	0.603309	0.00202615	0.964759	0.984091	RIMBP2	protein_coding
ENSG00000060718.22	-0.0568794	0.214489	0.470851	-0.0480008	0.294958	0.498367	COL11A1	protein_coding
ENSG00000204632.11	0.298543	2.69121e-11	3.21459e-09	0.276296	8.00043e-10	4.96355e-08	HLA-G	protein_coding
ENSG00000060762.19	0.0532571	0.245176	0.507596	0.0353898	0.440144	0.637505	MPC1	protein_coding
ENSG00000137100.16	0.257994	1.04668e-08	4.45721e-07	0.275933	8.43492e-10	5.19392e-08	DCTN3	protein_coding
ENSG00000060982.15	-0.0729959	0.110965	0.31563	-0.0643132	0.160359	0.334596	BCAT1	protein_coding
ENSG00000061273.18	-0.042919	0.349107	0.615322	-0.0784617	0.0866067	0.218937	HDAC7	protein_coding
ENSG00000061337.15	-0.0428416	0.349978	0.616065	-0.031414	0.493229	0.682526	LZTS1	protein_coding
ENSG00000061455.11	-0.0624131	0.173101	0.415637	-0.000848457	0.985239	0.992611	PRDM6	protein_coding
ENSG00000061492.12	0.0577875	0.207249	0.46186	0.00841154	0.854465	0.925761	WNT8A	protein_coding
ENSG00000061656.10	0.0392423	0.391972	0.652161	0.0515204	0.260929	0.460693	SPAG4	protein_coding
ENSG00000095906.17	0.228266	4.55156e-07	1.05666e-05	0.275507	8.97401e-10	5.49064e-08	NUBP2	protein_coding
ENSG00000182087.14	0.248891	3.5014e-08	1.21513e-06	0.275329	9.20879e-10	5.5986e-08	TMEM259	protein_coding
ENSG00000061918.14	-0.0156663	0.732622	0.875834	0.00557083	0.903312	0.951507	GUCY1B1	protein_coding
ENSG00000167515.10	0.240482	1.02495e-07	3.0046e-06	0.274927	9.76275e-10	5.88566e-08	TRAPPC2L	protein_coding
ENSG00000116213.16	0.270613	1.81514e-09	1.04192e-07	0.274745	1.00232e-09	6.0112e-08	WRAP73	protein_coding
ENSG00000172530.20	0.278396	5.8826e-10	4.07073e-08	0.274643	1.01724e-09	6.088e-08	BANP	protein_coding
ENSG00000062038.14	0.0510262	0.265536	0.530538	0.0435878	0.341642	0.546851	CDH3	protein_coding
ENSG00000062096.15	0.0489036	0.285959	0.553034	-0.0323851	0.479956	0.671169	ARSF	protein_coding
ENSG00000101187.16	0.266934	3.05422e-09	1.61621e-07	0.274565	1.02887e-09	6.14484e-08	SLCO4A1	protein_coding
ENSG00000110628.16	0.242228	8.22672e-08	2.49945e-06	0.274501	1.03849e-09	6.19418e-08	SLC22A18	protein_coding
ENSG00000110492.15	0.276557	7.70101e-10	5.08461e-08	0.274495	1.03928e-09	6.19418e-08	MDK	protein_coding
ENSG00000062485.19	-0.0389808	0.395138	0.655195	-0.0730403	0.110747	0.259923	CS	protein_coding
ENSG00000062524.16	0.160094	0.000441934	0.00380669	0.0881652	0.0540694	0.155713	LTK	protein_coding
ENSG00000119915.5	0.413184	3.9194e-21	1.12828e-17	0.274461	1.04445e-09	6.21854e-08	ELOVL3	protein_coding
ENSG00000062598.18	-0.0329223	0.472697	0.71502	-0.00632408	0.890316	0.944485	ELMO2	protein_coding
ENSG00000171222.10	0.190157	2.85411e-05	0.000365323	0.27426	1.07523e-09	6.3754e-08	SCAND1	protein_coding
ENSG00000163050.18	0.223516	7.95026e-07	1.70731e-05	0.273637	1.1766e-09	6.90289e-08	COQ8A	protein_coding
ENSG00000134248.14	0.256249	1.32412e-08	5.38001e-07	0.273579	1.18639e-09	6.93453e-08	LAMTOR5	protein_coding
ENSG00000214756.8	0.284163	2.49405e-10	2.00652e-08	0.273512	1.19793e-09	6.99487e-08	CSKMT	protein_coding
ENSG00000063015.20	0.0330577	0.470877	0.713412	-0.0426101	0.35259	0.557662	SEZ6	protein_coding
ENSG00000185236.12	0.247296	4.30558e-08	1.4539e-06	0.273236	1.24658e-09	7.24224e-08	RAB11B	protein_coding
ENSG00000063127.16	-0.019789	0.666061	0.838414	-0.0816447	0.0745342	0.196539	SLC6A16	protein_coding
ENSG00000167733.14	0.203491	7.31452e-06	0.000113879	0.273204	1.2523e-09	7.26814e-08	HSD11B1L	protein_coding
ENSG00000063176.16	0.0854023	0.0620847	0.212286	0.0530104	0.247372	0.446469	SPHK2	protein_coding
ENSG00000257727.6	0.232001	2.91059e-07	7.12476e-06	0.273062	1.27815e-09	7.39242e-08	CNPY2	protein_coding
ENSG00000178342.4	0.279848	4.74832e-10	3.38761e-08	0.272831	1.32129e-09	7.6031e-08	KCNG2	protein_coding
ENSG00000180879.14	0.222619	8.82228e-07	1.86535e-05	0.27277	1.33306e-09	7.65203e-08	SSR4	protein_coding
ENSG00000063244.13	0.0951734	0.0375189	0.145944	0.0584884	0.201783	0.391304	U2AF2	protein_coding
ENSG00000254788.7	0.226528	5.59003e-07	1.25474e-05	0.272698	1.34682e-09	7.71558e-08	CKLF-CMTM1	protein_coding
ENSG00000063322.15	0.0421485	0.357835	0.623378	0.00085829	0.985068	0.992568	MED29	protein_coding
ENSG00000063438.19	0.151046	0.000923934	0.00707751	0.0568696	0.214568	0.407305	AHRR	protein_coding
ENSG00000063515.3	0.0415296	0.364944	0.629684	-0.0604787	0.186833	0.37123	GSC2	protein_coding
ENSG00000063587.15	-0.102684	0.0247636	0.105979	-0.0642404	0.160834	0.335437	ZNF275	protein_coding
ENSG00000063601.17	-0.0173107	0.705799	0.860872	-0.00939581	0.837659	0.916113	MTMR1	protein_coding
ENSG00000102934.10	0.286587	1.72873e-10	1.47671e-08	0.272592	1.36753e-09	7.81091e-08	PLLP	protein_coding
ENSG00000063761.16	0.0659613	0.14989	0.381056	0.0766012	0.0943623	0.232132	ADCK1	protein_coding
ENSG00000160972.9	0.196046	1.58207e-05	0.000219577	0.272445	1.39668e-09	7.94056e-08	PPP1R16A	protein_coding
ENSG00000181218.5	0.24214	8.3188e-08	2.51529e-06	0.272437	1.3983e-09	7.94056e-08	H2AW	protein_coding
ENSG00000130590.14	0.181823	6.38277e-05	0.000728263	0.272436	1.3985e-09	7.94056e-08	SAMD10	protein_coding
ENSG00000064042.18	-0.0767662	0.0936529	0.282776	-0.0786424	0.0858815	0.217649	LIMCH1	protein_coding
ENSG00000284791.2	0.208418	4.32094e-06	7.26347e-05	0.272249	1.4366e-09	8.12482e-08	SMIM41	protein_coding
ENSG00000064115.11	0.0483001	0.291954	0.559534	0.0487114	0.287858	0.490824	TM7SF3	protein_coding
ENSG00000064195.7	-0.0458434	0.317221	0.584997	-0.0370476	0.419012	0.619427	DLX3	protein_coding
ENSG00000064199.7	-0.0178938	0.696371	0.855556	-0.0261712	0.568144	0.741703	SPA17	protein_coding
ENSG00000064201.16	0.0205469	0.654086	0.831477	0.0746273	0.103187	0.24726	TSPAN32	protein_coding
ENSG00000064205.10	-0.0243678	0.595113	0.79624	0.0627244	0.170963	0.349598	CCN5	protein_coding
ENSG00000064218.5	-0.0778829	0.0889625	0.27333	-0.0839241	0.0667608	0.181752	DMRT3	protein_coding
ENSG00000064225.12	-0.0846032	0.0645779	0.218449	-0.0651415	0.155031	0.326923	ST3GAL6	protein_coding
ENSG00000064270.13	0.0278882	0.543024	0.76278	0.038321	0.403192	0.604736	ATP2C2	protein_coding
ENSG00000064300.9	-0.0149816	0.743889	0.88232	0.0145355	0.751261	0.864423	NGFR	protein_coding
ENSG00000064309.14	-0.0351613	0.443103	0.692709	-0.00402544	0.930052	0.965956	CDON	protein_coding
ENSG00000105472.13	0.223774	7.71562e-07	1.66374e-05	0.271865	1.51781e-09	8.55889e-08	CLEC11A	protein_coding
ENSG00000099785.10	0.26485	4.08676e-09	2.06215e-07	0.271652	1.56481e-09	8.77236e-08	MARCHF2	protein_coding
ENSG00000108439.11	0.241269	9.28459e-08	2.76111e-06	0.271197	1.66999e-09	9.29866e-08	PNPO	protein_coding
ENSG00000064489.23	-0.0276741	0.546126	0.764433	-0.0485571	0.28939	0.49243	BORCS8-MEF2B	protein_coding
ENSG00000188672.19	0.221269	1.03074e-06	2.14393e-05	0.271161	1.67873e-09	9.32928e-08	RHCE	protein_coding
ENSG00000167671.12	0.204672	6.45475e-06	0.00010232	0.270779	1.77274e-09	9.80438e-08	UBXN6	protein_coding
ENSG00000005486.17	0.251308	2.55246e-08	9.35431e-07	0.270293	1.89969e-09	1.04066e-07	RHBDD2	protein_coding
ENSG00000143554.14	0.257541	1.11277e-08	4.67297e-07	0.270251	1.91124e-09	1.044e-07	SLC27A3	protein_coding
ENSG00000090238.12	0.236865	1.60732e-07	4.33442e-06	0.270239	1.91447e-09	1.04477e-07	YPEL3	protein_coding
ENSG00000074842.8	0.238089	1.38143e-07	3.85154e-06	0.270011	1.97745e-09	1.07405e-07	MYDGF	protein_coding
ENSG00000125508.3	0.25112	2.61649e-08	9.54637e-07	0.269874	2.01643e-09	1.09316e-07	SRMS	protein_coding
ENSG00000135940.7	0.211314	3.15232e-06	5.53328e-05	0.269681	2.07247e-09	1.12038e-07	COX5B	protein_coding
ENSG00000064666.15	0.0608261	0.18431	0.431455	0.0255958	0.576686	0.748402	CNN2	protein_coding
ENSG00000115274.15	0.214805	2.14292e-06	3.99664e-05	0.26964	2.08449e-09	1.12582e-07	INO80B	protein_coding
ENSG00000111786.9	0.289518	1.10456e-10	1.02241e-08	0.269397	2.15769e-09	1.1556e-07	SRSF9	protein_coding
ENSG00000187260.16	0.241	9.60363e-08	2.83706e-06	0.269062	2.26259e-09	1.20552e-07	WDR86	protein_coding
ENSG00000186501.14	0.25834	9.98826e-09	4.29473e-07	0.269059	2.26346e-09	1.20552e-07	TMEM222	protein_coding
ENSG00000174137.13	0.197642	1.34416e-05	0.000191699	0.268603	2.41443e-09	1.27501e-07	FAM53A	protein_coding
ENSG00000064787.13	-0.0894431	0.0506643	0.182412	-0.0756075	0.0987266	0.239622	BCAS1	protein_coding
ENSG00000105698.16	0.254876	1.59131e-08	6.26664e-07	0.268409	2.48141e-09	1.30709e-07	USF2	protein_coding
ENSG00000064886.14	-0.0356402	0.436913	0.687835	-0.0269504	0.556676	0.732657	CHI3L2	protein_coding
ENSG00000168002.12	0.243182	7.29081e-08	2.25799e-06	0.268363	2.49771e-09	1.30849e-07	POLR2G	protein_coding
ENSG00000101182.15	0.196216	1.55495e-05	0.000216452	0.26812	2.58452e-09	1.3495e-07	PSMA7	protein_coding
ENSG00000149527.18	0.326368	2.51503e-13	7.35028e-11	0.268013	2.62402e-09	1.36596e-07	PLCH2	protein_coding
ENSG00000149357.10	0.217483	1.58664e-06	3.09868e-05	0.267722	2.73378e-09	1.4167e-07	LAMTOR1	protein_coding
ENSG00000053371.12	0.253262	1.97235e-08	7.51565e-07	0.267419	2.85285e-09	1.46783e-07	AKR7A2	protein_coding
ENSG00000188375.5	0.297389	3.23265e-11	3.75235e-09	0.267358	2.87754e-09	1.47657e-07	H3-5	protein_coding
ENSG00000065000.19	0.0529787	0.247655	0.510563	-0.00145848	0.974629	0.988689	AP3D1	protein_coding
ENSG00000103363.15	0.226938	5.3265e-07	1.20926e-05	0.267163	2.95752e-09	1.51222e-07	ELOB	protein_coding
ENSG00000100300.18	0.22994	3.72851e-07	8.81943e-06	0.266983	3.03329e-09	1.54138e-07	TSPO	protein_coding
ENSG00000177600.9	0.196491	1.51203e-05	0.000211484	0.266921	3.05982e-09	1.54828e-07	RPLP2	protein_coding
ENSG00000221968.9	0.217	1.6755e-06	3.24361e-05	0.266894	3.07114e-09	1.55239e-07	FADS3	protein_coding
ENSG00000102977.17	0.232532	2.72941e-07	6.74718e-06	0.26682	3.10312e-09	1.56719e-07	ACD	protein_coding
ENSG00000065150.21	-0.0263519	0.565475	0.777213	0.0204479	0.655646	0.803289	IPO5	protein_coding
ENSG00000065154.12	-0.0152271	0.739844	0.879961	-0.0059109	0.897442	0.948522	OAT	protein_coding
ENSG00000159069.14	0.267978	2.63685e-09	1.42951e-07	0.266578	3.21048e-09	1.61432e-07	FBXW5	protein_coding
ENSG00000261221.4	0.204447	6.61097e-06	0.000104449	0.266562	3.21785e-09	1.61662e-07	ZNF865	protein_coding
ENSG00000155367.15	0.24514	5.68096e-08	1.82928e-06	0.266461	3.26335e-09	1.63662e-07	PPM1J	protein_coding
ENSG00000177700.6	0.249062	3.42428e-08	1.19702e-06	0.266446	3.27027e-09	1.63724e-07	POLR2L	protein_coding
ENSG00000065320.9	0.0313498	0.494114	0.730451	0.0806435	0.0781743	0.20339	NTN1	protein_coding
ENSG00000065325.13	-0.0963367	0.0352378	0.139206	-0.0582811	0.203388	0.393319	GLP2R	protein_coding
ENSG00000168993.15	0.223474	7.98911e-07	1.71437e-05	0.266398	3.29238e-09	1.64688e-07	CPLX1	protein_coding
ENSG00000214530.9	0.245246	5.60435e-08	1.81069e-06	0.266392	3.29537e-09	1.64694e-07	STARD10	protein_coding
ENSG00000065361.16	-0.0565387	0.217252	0.474262	-0.0368896	0.421	0.621304	ERBB3	protein_coding
ENSG00000136867.11	0.29851	2.70538e-11	3.22483e-09	0.266301	3.33753e-09	1.66512e-07	SLC31A2	protein_coding
ENSG00000178057.15	0.22785	4.78184e-07	1.10522e-05	0.266223	3.37398e-09	1.68185e-07	NDUFAF3	protein_coding
ENSG00000065427.15	-0.001659	0.971142	0.988675	-0.0223672	0.625691	0.783036	KARS1	protein_coding
ENSG00000104856.14	0.27172	1.5497e-09	9.07652e-08	0.266208	3.38123e-09	1.684e-07	RELB	protein_coding
ENSG00000065485.20	-0.00467109	0.918869	0.9657	-0.0301095	0.511364	0.696456	PDIA5	protein_coding
ENSG00000065491.8	-0.02216	0.628898	0.818245	-0.0357168	0.435927	0.633806	TBC1D22B	protein_coding
ENSG00000065518.8	-0.00901266	0.844192	0.932476	0.0164854	0.719218	0.843914	NDUFB4	protein_coding
ENSG00000159461.15	0.236315	1.72017e-07	4.58188e-06	0.266079	3.4429e-09	1.7082e-07	AMFR	protein_coding
ENSG00000065534.19	-0.0788754	0.084954	0.264729	-0.0430771	0.347333	0.552574	MYLK	protein_coding
ENSG00000186994.11	0.232275	2.81562e-07	6.93356e-06	0.265999	3.48146e-09	1.72053e-07	KANK3	protein_coding
ENSG00000186577.14	0.196151	1.56535e-05	0.000217709	0.265944	3.50831e-09	1.7279e-07	SMIM29	protein_coding
ENSG00000130812.10	0.305671	8.51571e-12	1.29022e-09	0.265873	3.54328e-09	1.7436e-07	ANGPTL6	protein_coding
ENSG00000065609.14	-0.0934715	0.0410811	0.156429	-0.0644975	0.159162	0.332798	SNAP91	protein_coding
ENSG00000105364.14	0.236674	1.6456e-07	4.41901e-06	0.265817	3.57106e-09	1.75427e-07	MRPL4	protein_coding
ENSG00000196976.7	0.223279	8.17206e-07	1.74647e-05	0.265727	3.61623e-09	1.77229e-07	LAGE3	protein_coding
ENSG00000065618.21	-0.0789777	0.084549	0.263775	-0.0573239	0.210923	0.402895	COL17A1	protein_coding
ENSG00000241370.6	0.251157	2.60383e-08	9.50622e-07	0.265726	3.61697e-09	1.77229e-07	RPP21	protein_coding
ENSG00000065665.21	-0.0311977	0.496213	0.732073	-0.077223	0.091711	0.227679	SEC61A2	protein_coding
ENSG00000065675.15	0.0554224	0.226483	0.485282	0.0130501	0.775963	0.879609	PRKCQ	protein_coding
ENSG00000065717.15	-0.0412401	0.368299	0.632842	0.00932856	0.838805	0.916887	TLE2	protein_coding
ENSG00000065802.12	0.033398	0.46632	0.710213	0.0330596	0.470852	0.66344	ASB1	protein_coding
ENSG00000158793.14	0.26001	7.96106e-09	3.56693e-07	0.265717	3.62137e-09	1.77293e-07	NIT1	protein_coding
ENSG00000123144.11	0.201072	9.42808e-06	0.0001411	0.26562	3.67102e-09	1.79571e-07	TRIR	protein_coding
ENSG00000065882.16	-0.0566928	0.215999	0.472792	-0.045157	0.324528	0.529482	TBC1D1	protein_coding
ENSG00000102890.16	0.218486	1.41645e-06	2.81501e-05	0.265504	3.7306e-09	1.82176e-07	ELMO3	protein_coding
ENSG00000065911.13	0.00440585	0.923462	0.968088	-0.0182445	0.690724	0.826431	MTHFD2	protein_coding
ENSG00000065923.10	-0.00841597	0.854389	0.937463	-0.0286958	0.531401	0.712752	SLC9A7	protein_coding
ENSG00000172932.16	0.249471	3.24641e-08	1.14879e-06	0.265388	3.79165e-09	1.84687e-07	ANKRD13D	protein_coding
ENSG00000065978.19	0.0279909	0.541538	0.761901	0.0405977	0.375813	0.579554	YBX1	protein_coding
ENSG00000065989.16	-0.0164315	0.720097	0.868723	0.0083754	0.855083	0.926204	PDE4A	protein_coding
ENSG00000066027.12	-0.158455	0.000506556	0.0042688	-0.0503545	0.271888	0.473092	PPP2R5A	protein_coding
ENSG00000166337.10	0.219791	1.22094e-06	2.47167e-05	0.265248	3.86604e-09	1.87518e-07	TAF10	protein_coding
ENSG00000066044.15	0.0153772	0.737373	0.878482	-0.0253251	0.580725	0.751357	ELAVL1	protein_coding
ENSG00000066056.14	0.0517838	0.258495	0.523064	0.0690163	0.131871	0.293492	TIE1	protein_coding
ENSG00000131495.9	0.232093	2.87822e-07	7.05753e-06	0.26492	4.04708e-09	1.95311e-07	NDUFA2	protein_coding
ENSG00000066117.15	-0.0493098	0.281971	0.54899	-0.0505258	0.270258	0.471239	SMARCD1	protein_coding
ENSG00000178096.9	0.311524	3.23298e-12	5.94682e-10	0.264791	4.12041e-09	1.98518e-07	BOLA1	protein_coding
ENSG00000066136.20	0.151495	0.0008915	0.0068748	0.0882269	0.0539006	0.155397	NFYC	protein_coding
ENSG00000055950.16	0.259277	8.79597e-09	3.88358e-07	0.264445	4.32329e-09	2.06418e-07	MRPL43	protein_coding
ENSG00000066230.12	0.0257831	0.573899	0.782893	0.0579095	0.20629	0.397062	SLC9A3	protein_coding
ENSG00000066248.15	0.00586676	0.898203	0.957403	0.0592658	0.195843	0.383271	NGEF	protein_coding
ENSG00000183011.13	0.245892	5.15883e-08	1.68854e-06	0.264225	4.45758e-09	2.1175e-07	NAA38	protein_coding
ENSG00000066294.15	-0.0316265	0.490308	0.727908	-0.0370463	0.419029	0.619436	CD84	protein_coding
ENSG00000112667.13	0.248678	3.59978e-08	1.24626e-06	0.264161	4.49704e-09	2.13448e-07	DNPH1	protein_coding
ENSG00000149798.5	0.282423	3.23799e-10	2.48565e-08	0.26391	4.65637e-09	2.19881e-07	CDC42EP2	protein_coding
ENSG00000196118.12	0.249129	3.39471e-08	1.18885e-06	0.263804	4.72577e-09	2.21745e-07	CCDC189	protein_coding
ENSG00000066382.16	-0.0544974	0.23434	0.494897	-0.0546079	0.233392	0.429911	MPPED2	protein_coding
ENSG00000066405.13	0.00285879	0.950293	0.97996	0.0136464	0.766019	0.873426	CLDN18	protein_coding
ENSG00000168061.17	0.227215	5.15513e-07	1.17685e-05	0.263783	4.73914e-09	2.22192e-07	SAC3D1	protein_coding
ENSG00000157992.12	0.251175	2.59758e-08	9.48939e-07	0.263693	4.79847e-09	2.2478e-07	KRTCAP3	protein_coding
ENSG00000143543.15	0.202534	8.0904e-06	0.000123882	0.26341	4.99037e-09	2.33022e-07	JTB	protein_coding
ENSG00000066468.23	-0.0213044	0.642206	0.825894	-0.0404964	0.377006	0.580644	FGFR2	protein_coding
ENSG00000142444.7	0.210324	3.5127e-06	6.06963e-05	0.263357	5.02691e-09	2.34537e-07	TIMM29	protein_coding
ENSG00000152475.7	0.256801	1.22944e-08	5.056e-07	0.263333	5.04387e-09	2.35138e-07	ZNF837	protein_coding
ENSG00000066629.18	-0.0633613	0.166651	0.40642	-0.0263306	0.565789	0.739796	EML1	protein_coding
ENSG00000133250.14	0.213074	2.59679e-06	4.71335e-05	0.263317	5.05524e-09	2.35287e-07	ZNF414	protein_coding
ENSG00000205220.12	0.255016	1.56173e-08	6.17972e-07	0.262992	5.28681e-09	2.44681e-07	PSMB10	protein_coding
ENSG00000066697.15	-0.0342097	0.45555	0.701804	-0.0231261	0.614012	0.775091	MSANTD3	protein_coding
ENSG00000066735.14	-0.027227	0.552632	0.768681	-0.0273869	0.550301	0.727994	KIF26A	protein_coding
ENSG00000157911.11	0.259645	8.36684e-09	3.72266e-07	0.262963	5.30822e-09	2.45474e-07	PEX10	protein_coding
ENSG00000185187.13	0.234469	2.15684e-07	5.53373e-06	0.262767	5.45383e-09	2.51199e-07	SIGIRR	protein_coding
ENSG00000066813.14	-0.00738748	0.87202	0.94593	-0.0780812	0.0881497	0.221399	ACSM2B	protein_coding
ENSG00000066827.16	-0.00691745	0.880099	0.949461	0.0528055	0.249207	0.44788	ZFAT	protein_coding
ENSG00000138028.16	0.173624	0.000136158	0.00139363	0.262259	5.84964e-09	2.67504e-07	CGREF1	protein_coding
ENSG00000066923.17	0.0702272	0.12521	0.341006	0.0313601	0.493971	0.683157	STAG3	protein_coding
ENSG00000066926.12	0.0848905	0.0636721	0.216109	0.0742759	0.104825	0.250039	FECH	protein_coding
ENSG00000123395.14	0.273022	1.28549e-09	7.76608e-08	0.262249	5.85747e-09	2.67649e-07	ATG101	protein_coding
ENSG00000067048.17	-0.0884965	0.0531689	0.189299	-0.0708801	0.121729	0.277749	DDX3Y	protein_coding
ENSG00000186862.20	0.180352	7.32999e-05	0.000819609	0.261832	6.20314e-09	2.81066e-07	PDZD7	protein_coding
ENSG00000189046.11	0.256078	1.35491e-08	5.48575e-07	0.26182	6.21306e-09	2.81066e-07	ALKBH2	protein_coding
ENSG00000127399.15	0.257186	1.16741e-08	4.85638e-07	0.261819	6.21456e-09	2.81066e-07	LRRC61	protein_coding
ENSG00000127415.13	0.262962	5.30885e-09	2.55135e-07	0.261719	6.30023e-09	2.84003e-07	IDUA	protein_coding
ENSG00000067113.17	0.02834	0.536507	0.758641	0.0139032	0.761748	0.870694	PLPP1	protein_coding
ENSG00000161328.11	0.295447	4.39291e-11	4.79919e-09	0.261692	6.32408e-09	2.84458e-07	LRRC56	protein_coding
ENSG00000148341.18	0.269652	2.08094e-09	1.16658e-07	0.261613	6.39302e-09	2.87238e-07	SH3GLB2	protein_coding
ENSG00000067177.15	-0.0922151	0.0438906	0.164676	-0.0873622	0.056305	0.160274	PHKA1	protein_coding
ENSG00000067182.8	0.108341	0.017814	0.0816515	0.0801841	0.0798921	0.20658	TNFRSF1A	protein_coding
ENSG00000099849.15	0.214828	2.13737e-06	3.99017e-05	0.261278	6.69291e-09	2.99175e-07	RASSF7	protein_coding
ENSG00000174080.12	0.248129	3.86543e-08	1.33103e-06	0.261235	6.73289e-09	3.00496e-07	CTSF	protein_coding
ENSG00000158792.16	0.204169	6.80863e-06	0.000106958	0.261091	6.86696e-09	3.05578e-07	SPATA2L	protein_coding
ENSG00000067225.18	0.137744	0.00254424	0.0164698	0.0885857	0.0529284	0.153471	PKM	protein_coding
ENSG00000127220.6	0.248958	3.47085e-08	1.20701e-06	0.26109	6.868e-09	3.05578e-07	ABHD8	protein_coding
ENSG00000161036.13	0.220027	1.18844e-06	2.41522e-05	0.260959	6.99267e-09	3.10247e-07	LRWD1	protein_coding
ENSG00000179271.3	0.177761	9.32891e-05	0.00100694	0.260948	7.00326e-09	3.10247e-07	GADD45GIP1	protein_coding
ENSG00000124702.18	0.231097	3.24541e-07	7.81477e-06	0.260946	7.00526e-09	3.10247e-07	KLHDC3	protein_coding
ENSG00000067445.21	0.0178955	0.696345	0.855556	0.0611944	0.181662	0.364502	TRO	protein_coding
ENSG00000198901.14	0.242021	8.44543e-08	2.54708e-06	0.260814	7.13274e-09	3.14924e-07	PRC1	protein_coding
ENSG00000067560.13	-0.0320128	0.485021	0.724223	-0.0287365	0.530818	0.712253	RHOA	protein_coding
ENSG00000067596.12	-0.0500477	0.274823	0.540961	-0.0817361	0.0742091	0.195915	DHX8	protein_coding
ENSG00000067601.8	-0.110953	0.0152269	0.072077	-0.0964308	0.0350586	0.11334	PMS2P4	transcribed_unprocessed_pseudogene
ENSG00000178821.13	0.22178	9.71862e-07	2.02879e-05	0.2606	7.34471e-09	3.23538e-07	TMEM52	protein_coding
ENSG00000172216.6	0.17724	9.78858e-05	0.00105028	0.26042	7.52705e-09	3.29804e-07	CEBPB	protein_coding
ENSG00000213886.4	0.292188	7.31169e-11	7.27052e-09	0.26014	7.82079e-09	3.40858e-07	UBD	protein_coding
ENSG00000102312.23	0.25971	8.29232e-09	3.70326e-07	0.25995	8.02602e-09	3.48747e-07	PORCN	protein_coding
ENSG00000168159.14	0.23058	3.45332e-07	8.24644e-06	0.259855	8.13002e-09	3.52468e-07	RNF187	protein_coding
ENSG00000168056.17	0.217015	1.67269e-06	3.24145e-05	0.259661	8.34804e-09	3.60023e-07	LTBP3	protein_coding
ENSG00000188368.10	0.265967	3.49727e-09	1.79939e-07	0.259575	8.44716e-09	3.63752e-07	PRR19	protein_coding
ENSG00000067840.12	-0.00268151	0.953372	0.981342	0.0462613	0.312825	0.517381	PDZD4	protein_coding
ENSG00000067842.17	0.0360281	0.431937	0.683628	0.0730585	0.110658	0.259776	ATP2B3	protein_coding
ENSG00000099795.7	0.211022	3.25485e-06	5.67518e-05	0.259391	8.66028e-09	3.72095e-07	NDUFB7	protein_coding
ENSG00000137409.19	0.230357	3.54703e-07	8.4422e-06	0.259278	8.79511e-09	3.76763e-07	MTCH1	protein_coding
ENSG00000162129.14	0.190595	2.73336e-05	0.000352769	0.259037	9.08813e-09	3.8816e-07	CLPB	protein_coding
ENSG00000167220.12	0.147584	0.00121239	0.00888068	0.258926	9.22548e-09	3.93152e-07	HDHD2	protein_coding
ENSG00000284308.1	0.298849	2.56319e-11	3.1068e-09	0.258293	1.00522e-08	4.25862e-07	C2orf81	protein_coding
ENSG00000171858.18	0.195842	1.61531e-05	0.000223611	0.258139	1.02646e-08	4.33904e-07	RPS21	protein_coding
ENSG00000068078.20	-0.0702021	0.125346	0.341262	-0.0281169	0.539719	0.719533	FGFR3	protein_coding
ENSG00000085644.14	0.246092	5.02781e-08	1.64941e-06	0.258074	1.03549e-08	4.36757e-07	ZNF213	protein_coding
ENSG00000068097.15	0.0394952	0.388926	0.649458	-0.00533515	0.907384	0.953925	HEATR6	protein_coding
ENSG00000068120.15	0.0809742	0.0769564	0.246849	0.0333747	0.466632	0.6599	COASY	protein_coding
ENSG00000068137.15	0.0732472	0.109737	0.313239	0.089155	0.0514159	0.150174	PLEKHH3	protein_coding
ENSG00000182327.8	0.246926	4.51599e-08	1.51165e-06	0.25804	1.0403e-08	4.38143e-07	GLTPD2	protein_coding
ENSG00000068308.14	0.0678218	0.138706	0.363736	0.0421949	0.357306	0.562233	OTUD5	protein_coding
ENSG00000068323.17	0.0173922	0.704478	0.85997	-0.0150212	0.743237	0.859173	TFE3	protein_coding
ENSG00000179632.10	0.201828	8.71153e-06	0.000131677	0.257752	1.08154e-08	4.53853e-07	MAF1	protein_coding
ENSG00000068366.20	-0.102548	0.0249563	0.106689	-0.064924	0.156417	0.328994	ACSL4	protein_coding
ENSG00000068383.19	-0.0500494	0.274807	0.540951	-0.0408188	0.373216	0.577327	INPP5A	protein_coding
ENSG00000162482.5	0.225532	6.28375e-07	1.39039e-05	0.257711	1.08754e-08	4.56037e-07	AKR7A3	protein_coding
ENSG00000068400.13	-0.0103683	0.821126	0.922485	-0.0278253	0.543933	0.722752	GRIPAP1	protein_coding
ENSG00000059145.19	0.22654	5.58181e-07	1.25387e-05	0.257609	1.10259e-08	4.61006e-07	UNKL	protein_coding
ENSG00000167645.17	0.265248	3.86603e-09	1.96281e-07	0.257478	1.12228e-08	4.68218e-07	YIF1B	protein_coding
ENSG00000068615.19	-0.0897723	0.0498168	0.180353	-0.0333101	0.467495	0.660678	REEP1	protein_coding
ENSG00000173621.9	0.1859	4.32452e-05	0.000523617	0.257272	1.15389e-08	4.80362e-07	LRFN4	protein_coding
ENSG00000130332.15	0.246858	4.55572e-08	1.52141e-06	0.257219	1.16222e-08	4.82781e-07	LSM7	protein_coding
ENSG00000103269.14	0.183917	5.23147e-05	0.000614687	0.257022	1.19341e-08	4.94311e-07	RHBDL1	protein_coding
ENSG00000068724.17	0.0976325	0.0328369	0.131762	0.0495791	0.279348	0.481403	TTC7A	protein_coding
ENSG00000108518.8	0.257493	1.12007e-08	4.69338e-07	0.256797	1.23015e-08	5.07341e-07	PFN1	protein_coding
ENSG00000068781.21	-0.0293224	0.522472	0.750762	-0.00107408	0.981314	0.991057	STON1-GTF2A1L	protein_coding
ENSG00000108641.19	0.2485	3.6838e-08	1.27306e-06	0.256671	1.25116e-08	5.15635e-07	B9D1	protein_coding
ENSG00000103326.12	0.222821	8.61842e-07	1.82896e-05	0.256597	1.2637e-08	5.2006e-07	CAPN15	protein_coding
ENSG00000169242.12	0.205338	6.01368e-06	9.63627e-05	0.256552	1.27135e-08	5.22834e-07	EFNA1	protein_coding
ENSG00000176108.9	0.229974	3.71355e-07	8.79128e-06	0.256468	1.28582e-08	5.27654e-07	CHMP6	protein_coding
ENSG00000027869.12	0.280128	4.55538e-10	3.26615e-08	0.25633	1.30992e-08	5.37158e-07	SH2D2A	protein_coding
ENSG00000068903.20	0.0594048	0.194795	0.445695	0.0612951	0.180943	0.363566	SIRT2	protein_coding
ENSG00000115073.8	0.245212	5.62899e-08	1.81458e-06	0.256192	1.33427e-08	5.45592e-07	ACTR1B	protein_coding
ENSG00000068971.14	0.0987614	0.0308604	0.125652	0.0775971	0.0901446	0.225035	PPP2R5B	protein_coding
ENSG00000068976.14	0.0121628	0.790832	0.907248	0.0699061	0.126951	0.286058	PYGM	protein_coding
ENSG00000127586.17	0.250274	2.92342e-08	1.05327e-06	0.256129	1.34574e-08	5.49501e-07	CHTF18	protein_coding
ENSG00000100711.14	0.260138	7.8232e-09	3.51336e-07	0.25608	1.35454e-08	5.52309e-07	ZFYVE21	protein_coding
ENSG00000102178.13	0.195046	1.75101e-05	0.000239574	0.255844	1.39804e-08	5.68839e-07	UBL4A	protein_coding
ENSG00000132881.12	0.240326	1.04517e-07	3.05299e-06	0.255722	1.42106e-08	5.76982e-07	CPLANE2	protein_coding
ENSG00000122386.11	0.23021	3.61001e-07	8.57437e-06	0.255579	1.44863e-08	5.87346e-07	ZNF205	protein_coding
ENSG00000069188.17	-0.0599998	0.190354	0.439908	-0.0861589	0.0597981	0.167541	SDK2	protein_coding
ENSG00000069206.15	0.0355634	0.437903	0.688656	0.0596158	0.193211	0.379683	ADAM7	protein_coding
ENSG00000069248.12	-0.126808	0.00549656	0.0313171	-0.088004	0.0545121	0.156511	NUP133	protein_coding
ENSG00000138085.17	0.207642	4.69857e-06	7.79808e-05	0.255525	1.4591e-08	5.90762e-07	ATRAID	protein_coding
ENSG00000122140.11	0.240833	9.80748e-08	2.88679e-06	0.255517	1.4606e-08	5.90954e-07	MRPS2	protein_coding
ENSG00000069345.12	-0.0623584	0.173479	0.41637	-0.0452487	0.323546	0.528629	DNAJA2	protein_coding
ENSG00000168090.10	0.210108	3.5965e-06	6.19399e-05	0.255418	1.48023e-08	5.97635e-07	COPS6	protein_coding
ENSG00000185122.11	0.195519	1.66904e-05	0.000230219	0.255344	1.49493e-08	6.02772e-07	HSF1	protein_coding
ENSG00000178752.16	0.400836	7.1018e-20	1.70366e-16	0.255343	1.49505e-08	6.02772e-07	ERFE	protein_coding
ENSG00000069482.7	-0.0394066	0.389991	0.65052	-0.00802931	0.861009	0.929354	GAL	protein_coding
ENSG00000173264.15	0.262901	5.35395e-09	2.57088e-07	0.255197	1.52453e-08	6.13371e-07	GPR137	protein_coding
ENSG00000214706.10	0.193785	1.98856e-05	0.000267373	0.255192	1.52563e-08	6.13384e-07	IFRD2	protein_coding
ENSG00000069535.14	-0.099526	0.0295804	0.121465	-0.0860327	0.0601745	0.168326	MAOB	protein_coding
ENSG00000104522.16	0.215011	2.09415e-06	3.92586e-05	0.25512	1.5403e-08	6.17988e-07	GFUS	protein_coding
ENSG00000101220.18	0.217088	1.65901e-06	3.22102e-05	0.255021	1.56086e-08	6.25506e-07	C20orf27	protein_coding
ENSG00000069702.11	-0.0635317	0.165511	0.404583	-0.0622593	0.174164	0.354211	TGFBR3	protein_coding
ENSG00000167550.11	0.269446	2.14255e-09	1.19299e-07	0.254809	1.60564e-08	6.41074e-07	RHEBL1	protein_coding
ENSG00000069812.11	0.0122318	0.789672	0.906681	0.0548075	0.231685	0.427794	HES2	protein_coding
ENSG00000069849.11	0.0492275	0.282776	0.549981	0.0525743	0.251288	0.450061	ATP1B3	protein_coding
ENSG00000153048.11	0.225036	6.66002e-07	1.46576e-05	0.254692	1.63082e-08	6.50227e-07	CARHSP1	protein_coding
ENSG00000163319.11	0.231066	3.2574e-07	7.84038e-06	0.254634	1.64343e-08	6.5435e-07	MRPS18C	protein_coding
ENSG00000132635.17	0.277558	6.6522e-10	4.50581e-08	0.254582	1.65496e-08	6.58483e-07	PCED1A	protein_coding
ENSG00000120055.7	0.174556	0.000125127	0.00129809	0.254474	1.67899e-08	6.66204e-07	C10orf95	protein_coding
ENSG00000171425.10	0.212105	2.88998e-06	5.1593e-05	0.254411	1.6931e-08	6.70878e-07	ZNF581	protein_coding
ENSG00000179950.14	0.212069	2.90139e-06	5.17486e-05	0.254293	1.71995e-08	6.80581e-07	PUF60	protein_coding
ENSG00000160932.11	0.236956	1.58944e-07	4.30839e-06	0.25425	1.72974e-08	6.83575e-07	LY6E	protein_coding
ENSG00000204946.10	0.240919	9.70256e-08	2.85883e-06	0.254249	1.72989e-08	6.83575e-07	ZNF783	protein_coding
ENSG00000127585.12	0.258257	1.01012e-08	4.32678e-07	0.254227	1.73511e-08	6.84696e-07	FBXL16	protein_coding
ENSG00000070031.4	0.00128171	0.977703	0.990855	0.0603667	0.187652	0.372304	SCT	protein_coding
ENSG00000070047.13	-0.00992842	0.828595	0.925677	-0.0516627	0.259612	0.459268	PHRF1	protein_coding
ENSG00000141759.15	0.257408	1.133e-08	4.73033e-07	0.25396	1.7977e-08	7.07941e-07	TXNL4A	protein_coding
ENSG00000178226.11	0.261794	6.23614e-09	2.93093e-07	0.253764	1.84514e-08	7.22668e-07	PRSS36	protein_coding
ENSG00000070087.14	0.107368	0.0188716	0.085505	0.0879335	0.0547067	0.156911	PFN2	protein_coding
ENSG00000070159.14	-0.0334303	0.465889	0.709793	-7.76268e-05	0.998649	0.999361	PTPN3	protein_coding
ENSG00000070182.21	0.0451455	0.324651	0.592074	-0.0341675	0.456106	0.65098	SPTB	protein_coding
ENSG00000126243.9	0.239861	1.10779e-07	3.20182e-06	0.25359	1.88844e-08	7.37212e-07	LRFN3	protein_coding
ENSG00000070193.5	-0.117864	0.00990505	0.0508129	-0.0648273	0.157036	0.32988	FGF10	protein_coding
ENSG00000140988.16	0.232424	2.7654e-07	6.81281e-06	0.253529	1.90372e-08	7.41858e-07	RPS2	protein_coding
ENSG00000163866.9	0.263784	4.73868e-09	2.32587e-07	0.253395	1.93794e-08	7.50251e-07	SMIM12	protein_coding
ENSG00000070366.14	-0.0146231	0.749812	0.885586	-0.0468572	0.306626	0.511078	SMG6	protein_coding
ENSG00000288660.1	0.217289	1.62185e-06	3.15674e-05	0.253385	1.94033e-08	7.50251e-07	AC004233.4	protein_coding
ENSG00000070371.16	0.0335681	0.464052	0.708514	0.0849731	0.0634139	0.175074	CLTCL1	protein_coding
ENSG00000070388.11	0.0711997	0.120053	0.332064	0.0643268	0.16027	0.334489	FGF22	protein_coding
ENSG00000184451.5	0.337112	3.62241e-14	1.42847e-11	0.253049	2.02867e-08	7.80412e-07	CCR10	protein_coding
ENSG00000070413.20	0.0384625	0.401456	0.660158	-0.0125134	0.784947	0.884983	DGCR2	protein_coding
ENSG00000117691.10	0.204778	6.38281e-06	0.000101431	0.253037	2.03206e-08	7.80999e-07	NENF	protein_coding
ENSG00000164972.13	0.204286	6.72463e-06	0.000105869	0.252866	2.07842e-08	7.96691e-07	C9orf24	protein_coding
ENSG00000070476.15	0.0219143	0.632707	0.820439	0.0433143	0.344682	0.549896	ZXDC	protein_coding
ENSG00000070495.15	0.115781	0.0113015	0.0565508	0.0745788	0.103412	0.247665	JMJD6	protein_coding
ENSG00000070501.12	-0.0401201	0.38146	0.643599	0.020338	0.657378	0.804222	POLB	protein_coding
ENSG00000106089.12	0.220333	1.14756e-06	2.34456e-05	0.252787	2.10036e-08	8.03494e-07	STX1A	protein_coding
ENSG00000070540.13	0.0251964	0.58265	0.788874	0.0164006	0.720602	0.84471	WIPI1	protein_coding
ENSG00000070601.10	0.0251167	0.583843	0.789714	-0.00832347	0.855972	0.926609	FRMPD1	protein_coding
ENSG00000156928.5	0.197663	1.34136e-05	0.000191347	0.25235	2.22531e-08	8.45118e-07	MALSU1	protein_coding
ENSG00000170604.5	0.218785	1.3691e-06	2.73696e-05	0.252325	2.23252e-08	8.46181e-07	IRF2BP1	protein_coding
ENSG00000070669.17	0.0378623	0.408849	0.665883	0.0533744	0.244136	0.442621	ASNS	protein_coding
ENSG00000070718.12	-0.0374322	0.414197	0.669219	-0.0411225	0.369668	0.574147	AP3M2	protein_coding
ENSG00000125991.20	0.204854	6.33148e-06	0.00010081	0.252085	2.30442e-08	8.68858e-07	ERGIC3	protein_coding
ENSG00000114395.11	0.255343	1.49512e-08	5.96121e-07	0.252001	2.33015e-08	8.77264e-07	CYB561D2	protein_coding
ENSG00000160917.15	0.221684	9.82654e-07	2.04909e-05	0.251938	2.34951e-08	8.82393e-07	CPSF4	protein_coding
ENSG00000070756.17	-0.00553904	0.903861	0.959618	0.0246234	0.591255	0.75891	PABPC1	protein_coding
ENSG00000159720.12	0.251873	2.36953e-08	8.76195e-07	0.251911	2.35783e-08	8.8494e-07	ATP6V0D1	protein_coding
ENSG00000088298.13	0.208765	4.16156e-06	7.04906e-05	0.251649	2.44068e-08	9.10102e-07	EDEM2	protein_coding
ENSG00000177830.18	0.211188	3.19598e-06	5.59968e-05	0.25161	2.45329e-08	9.13031e-07	CHID1	protein_coding
ENSG00000166126.11	0.247247	4.33291e-08	1.4597e-06	0.251455	2.50385e-08	9.28844e-07	AMN	protein_coding
ENSG00000070785.17	0.0527022	0.250135	0.513407	0.0289173	0.528235	0.710343	EIF2B3	protein_coding
ENSG00000070808.16	0.0544263	0.234953	0.495573	-0.0167493	0.714916	0.84142	CAMK2A	protein_coding
ENSG00000140983.14	0.233663	2.37965e-07	6.01431e-06	0.251199	2.58954e-08	9.58163e-07	RHOT2	protein_coding
ENSG00000184436.12	0.204376	6.66122e-06	0.000105043	0.25116	2.60279e-08	9.61828e-07	THAP7	protein_coding
ENSG00000070882.13	-0.102585	0.0249037	0.106492	-0.039753	0.385834	0.588957	OSBPL3	protein_coding
ENSG00000070886.12	0.027867	0.543329	0.762895	0.0562396	0.219698	0.41348	EPHA8	protein_coding
ENSG00000070915.10	0.0558466	0.222943	0.481134	0.00131891	0.977056	0.989389	SLC12A3	protein_coding
ENSG00000162585.17	0.234926	2.03978e-07	5.28525e-06	0.251146	2.60752e-08	9.6296e-07	FAAP20	protein_coding
ENSG00000106125.14	0.112564	0.013801	0.0665143	0.251103	2.62235e-08	9.67194e-07	MINDY4	protein_coding
ENSG00000070985.13	0.0365316	0.425525	0.678291	0.0339844	0.458525	0.652803	TRPM5	protein_coding
ENSG00000125901.6	0.214805	2.1428e-06	3.99664e-05	0.25109	2.62676e-08	9.67584e-07	MRPS26	protein_coding
ENSG00000169727.12	0.218703	1.38196e-06	2.76076e-05	0.250903	2.69198e-08	9.86557e-07	GPS1	protein_coding
ENSG00000179862.7	0.261927	6.12249e-09	2.88459e-07	0.250866	2.70508e-08	9.90151e-07	CITED4	protein_coding
ENSG00000071082.11	0.0061361	0.893557	0.955235	-0.0189154	0.679969	0.818224	RPL31	protein_coding
ENSG00000071127.17	0.108073	0.0181002	0.0826735	0.0622037	0.17455	0.354702	WDR1	protein_coding
ENSG00000142327.13	0.238021	1.39307e-07	3.8765e-06	0.250866	2.70523e-08	9.90151e-07	RNPEPL1	protein_coding
ENSG00000071203.9	-0.0202631	0.65856	0.834087	0.0451396	0.324715	0.529593	MS4A12	protein_coding
ENSG00000071205.12	0.0613936	0.180242	0.425628	0.0551228	0.229007	0.424537	ARHGAP10	protein_coding
ENSG00000071242.12	-0.00667216	0.884321	0.951462	-0.021283	0.64254	0.794912	RPS6KA2	protein_coding
ENSG00000127445.14	0.228416	4.47112e-07	1.03966e-05	0.250581	2.80822e-08	1.02329e-06	PIN1	protein_coding
ENSG00000071246.11	0.0400013	0.382872	0.644716	0.0442269	0.334604	0.53947	VASH1	protein_coding
ENSG00000071282.12	0.0598765	0.191268	0.441117	0.0381936	0.404759	0.60617	LMCD1	protein_coding
ENSG00000071462.12	0.0515308	0.260832	0.525278	0.0347311	0.448705	0.644764	BUD23	protein_coding
ENSG00000160404.18	0.236141	1.75726e-07	4.66449e-06	0.250576	2.80998e-08	1.02329e-06	TOR2A	protein_coding
ENSG00000071539.14	0.00362766	0.936949	0.974297	0.0175836	0.701381	0.833223	TRIP13	protein_coding
ENSG00000185338.6	0.260566	7.37823e-09	3.34747e-07	0.250533	2.82568e-08	1.02836e-06	SOCS1	protein_coding
ENSG00000071564.17	0.0821535	0.0727381	0.237423	0.0386924	0.398647	0.600122	TCF3	protein_coding
ENSG00000071575.11	-0.0366164	0.424451	0.677366	-0.0483508	0.291446	0.4947	TRIB2	protein_coding
ENSG00000071626.17	0.0551788	0.228534	0.487716	0.0149952	0.743666	0.859462	DAZAP1	protein_coding
ENSG00000158773.14	0.258677	9.54298e-09	4.14975e-07	0.250525	2.82871e-08	1.02881e-06	USF1	protein_coding
ENSG00000071677.1	0.0754245	0.0995474	0.294155	0.00765192	0.86748	0.932353	PRLH	protein_coding
ENSG00000071794.16	-0.0230783	0.614746	0.809408	-0.0550898	0.229286	0.424849	HLTF	protein_coding
ENSG00000007384.15	0.232937	2.59872e-07	6.48261e-06	0.250493	2.84051e-08	1.03245e-06	RHBDF1	protein_coding
ENSG00000186468.13	0.20631	5.42083e-06	8.81885e-05	0.250372	2.88601e-08	1.047e-06	RPS23	protein_coding
ENSG00000131899.11	0.264553	4.25875e-09	2.13397e-07	0.250367	2.88802e-08	1.04707e-06	LLGL1	protein_coding
ENSG00000283154.2	0.205482	5.92201e-06	9.50526e-05	0.25032	2.90586e-08	1.05155e-06	IQCJ-SCHIP1	protein_coding
ENSG00000063854.13	0.246427	4.81615e-08	1.58994e-06	0.250178	2.96016e-08	1.06651e-06	HAGH	protein_coding
ENSG00000071991.9	-0.0223556	0.625872	0.816388	-0.000671234	0.988322	0.994264	CDH19	protein_coding
ENSG00000071994.11	-0.0128075	0.780022	0.901425	0.0148635	0.745839	0.860868	PDCD2	protein_coding
ENSG00000072041.17	0.0212571	0.642946	0.826456	0.0418978	0.360705	0.565803	SLC6A15	protein_coding
ENSG00000137106.18	0.262874	5.37364e-09	2.57818e-07	0.250061	3.00576e-08	1.08158e-06	GRHPR	protein_coding
ENSG00000072062.15	-0.00936453	0.838192	0.93005	-0.0788339	0.0851185	0.216166	PRKACA	protein_coding
ENSG00000072071.16	0.0619154	0.17656	0.420619	0.0748438	0.102189	0.245479	ADGRL1	protein_coding
ENSG00000072080.11	0.034353	0.453663	0.700285	-0.000174228	0.996969	0.99853	SPP2	protein_coding
ENSG00000072110.15	0.0478045	0.296939	0.564702	-0.000527895	0.990816	0.99547	ACTN1	protein_coding
ENSG00000198736.12	0.215912	1.89344e-06	3.59897e-05	0.250012	3.02508e-08	1.08718e-06	MSRB1	protein_coding
ENSG00000014138.9	0.254439	1.68673e-08	6.58384e-07	0.249956	3.04722e-08	1.09377e-06	POLA2	protein_coding
ENSG00000072134.15	-0.0153217	0.738285	0.879002	-0.0296923	0.517235	0.701246	EPN2	protein_coding
ENSG00000072135.13	0.0312461	0.495543	0.731642	0.027777	0.544634	0.723406	PTPN18	protein_coding
ENSG00000160113.5	0.20848	4.29223e-06	7.22575e-05	0.249599	3.19286e-08	1.14036e-06	NR2F6	protein_coding
ENSG00000072182.13	0.0636481	0.164736	0.403357	-0.0108833	0.812402	0.901306	ASIC4	protein_coding
ENSG00000072195.15	0.0287855	0.530118	0.755171	0.065448	0.153093	0.324306	SPEG	protein_coding
ENSG00000072201.14	0.00219466	0.96183	0.984732	-0.0297339	0.516648	0.700752	LNX1	protein_coding
ENSG00000072210.19	0.0178329	0.697355	0.855811	-0.00675963	0.882815	0.940528	ALDH3A2	protein_coding
ENSG00000132600.17	0.237628	1.46273e-07	4.02302e-06	0.249558	3.21011e-08	1.1451e-06	PRMT7	protein_coding
ENSG00000005448.17	0.310277	3.98117e-12	7.00954e-10	0.249489	3.23883e-08	1.15391e-06	WDR54	protein_coding
ENSG00000072315.3	-0.0337196	0.462036	0.706822	-0.0513416	0.262589	0.462607	TRPC5	protein_coding
ENSG00000173141.5	0.195092	1.74298e-05	0.000238645	0.249475	3.24503e-08	1.15398e-06	MRPL57	protein_coding
ENSG00000214063.11	0.239064	1.22373e-07	3.48944e-06	0.24942	3.2684e-08	1.16086e-06	TSPAN4	protein_coding
ENSG00000177674.16	0.257068	1.18601e-08	4.91603e-07	0.249374	3.28808e-08	1.16641e-06	AGTRAP	protein_coding
ENSG00000072422.17	-0.0434316	0.343376	0.610058	-0.00677754	0.882507	0.940367	RHOBTB1	protein_coding
ENSG00000100445.17	0.22192	9.56354e-07	2.00071e-05	0.249364	3.29217e-08	1.16642e-06	SDR39U1	protein_coding
ENSG00000176845.13	0.261512	6.48196e-09	3.0164e-07	0.249355	3.29619e-08	1.16713e-06	METRNL	protein_coding
ENSG00000072518.21	0.0234443	0.609144	0.805913	-0.00111062	0.980679	0.990926	MARK2	protein_coding
ENSG00000129968.17	0.258526	9.73944e-09	4.21925e-07	0.249323	3.30993e-08	1.17127e-06	ABHD17A	protein_coding
ENSG00000040608.14	0.248341	3.76054e-08	1.29802e-06	0.249202	3.36259e-08	1.18699e-06	RTN4R	protein_coding
ENSG00000184471.8	0.158961	0.000485738	0.00412112	0.249152	3.3843e-08	1.19246e-06	C1QTNF8	protein_coding
ENSG00000072682.19	0.0641342	0.161528	0.398451	0.0325212	0.478111	0.669587	P4HA2	protein_coding
ENSG00000072694.21	0.0747083	0.102813	0.300127	0.0603005	0.188138	0.372985	FCGR2B	protein_coding
ENSG00000072736.19	0.0279496	0.542136	0.762258	0.0479003	0.295971	0.499537	NFATC3	protein_coding
ENSG00000172613.8	0.228762	4.29094e-07	9.99783e-06	0.249037	3.43523e-08	1.20745e-06	RAD9A	protein_coding
ENSG00000072778.20	0.134405	0.00323789	0.0201381	0.087892	0.0548216	0.157116	ACADVL	protein_coding
ENSG00000089327.15	0.230484	3.49319e-07	8.32438e-06	0.248932	3.48266e-08	1.22188e-06	FXYD5	protein_coding
ENSG00000131477.11	0.217441	1.59429e-06	3.10835e-05	0.24878	3.55232e-08	1.24329e-06	RAMP2	protein_coding
ENSG00000072818.12	0.0878253	0.0550064	0.194195	0.0655006	0.152763	0.323898	ACAP1	protein_coding
ENSG00000072832.15	-0.0239735	0.601085	0.800374	0.0133955	0.770199	0.876075	CRMP1	protein_coding
ENSG00000072840.13	-0.0497839	0.277364	0.543624	-0.0112737	0.805805	0.897649	EVC	protein_coding
ENSG00000072849.11	-0.0722942	0.114448	0.322197	-0.0566824	0.216084	0.408981	DERL2	protein_coding
ENSG00000072858.11	0.0347805	0.448061	0.696221	0.0316136	0.490486	0.680181	SIDT1	protein_coding
ENSG00000072864.16	-0.0444676	0.331977	0.599204	-0.0532933	0.244854	0.443366	NDE1	protein_coding
ENSG00000072952.19	-0.0699791	0.126553	0.343316	-0.0351849	0.442797	0.63989	IRAG1	protein_coding
ENSG00000198917.13	0.198351	1.24979e-05	0.000179832	0.248481	3.69271e-08	1.28462e-06	SPOUT1	protein_coding
ENSG00000217930.8	0.214513	2.2137e-06	4.10868e-05	0.248456	3.70498e-08	1.28733e-06	PAM16	protein_coding
ENSG00000073008.15	-0.0501912	0.273447	0.539621	-0.0264104	0.564613	0.738943	PVR	protein_coding
ENSG00000073050.12	0.042129	0.358058	0.623595	-0.017028	0.710386	0.838653	XRCC1	protein_coding
ENSG00000073060.16	0.0354595	0.439243	0.689545	0.066628	0.145806	0.313819	SCARB1	protein_coding
ENSG00000073067.14	0.00530705	0.90787	0.961455	0.0466497	0.308774	0.513263	CYP2W1	protein_coding
ENSG00000164967.10	0.209531	3.82965e-06	6.54074e-05	0.248412	3.72631e-08	1.2924e-06	RPP25L	protein_coding
ENSG00000073146.16	0.0450661	0.325505	0.592955	0.0829891	0.0698648	0.187715	MOV10L1	protein_coding
ENSG00000141013.17	0.222224	9.23334e-07	1.94156e-05	0.24833	3.7659e-08	1.30456e-06	GAS8	protein_coding
ENSG00000103275.21	0.207141	4.95842e-06	8.17047e-05	0.248151	3.85441e-08	1.32724e-06	UBE2I	protein_coding
ENSG00000176428.6	0.20967	3.7723e-06	6.44661e-05	0.248137	3.86163e-08	1.32893e-06	VPS37D	protein_coding
ENSG00000096080.12	0.227169	5.18295e-07	1.18179e-05	0.247712	4.08013e-08	1.39412e-06	MRPS18A	protein_coding
ENSG00000073350.14	0.122992	0.00709873	0.0387506	0.0711343	0.120394	0.275599	LLGL2	protein_coding
ENSG00000121680.16	0.214349	2.25443e-06	4.17083e-05	0.247682	4.09617e-08	1.39877e-06	PEX16	protein_coding
ENSG00000077454.16	0.221555	9.97462e-07	2.07696e-05	0.247632	4.12246e-08	1.40691e-06	LRCH4	protein_coding
ENSG00000122490.19	0.242313	8.13962e-08	2.47822e-06	0.24748	4.20425e-08	1.43059e-06	SLC66A2	protein_coding
ENSG00000158555.15	0.172613	0.000149139	0.00150483	0.247363	4.26853e-08	1.45075e-06	GDPD5	protein_coding
ENSG00000130958.13	0.216331	1.80647e-06	3.45419e-05	0.247341	4.28076e-08	1.45404e-06	SLC35D2	protein_coding
ENSG00000073598.6	-0.0454629	0.321259	0.588805	-0.0579326	0.206108	0.396899	FNDC8	protein_coding
ENSG00000170315.14	0.241238	9.32066e-08	2.76898e-06	0.247213	4.3521e-08	1.4737e-06	UBB	protein_coding
ENSG00000151164.19	0.304825	9.77779e-12	1.4288e-09	0.247132	4.39767e-08	1.48587e-06	RAD9B	protein_coding
ENSG00000073670.14	0.0763689	0.0953685	0.286118	0.0880504	0.0543845	0.156263	ADAM11	protein_coding
ENSG00000183696.14	0.242807	7.64608e-08	2.35032e-06	0.247028	4.45705e-08	1.5024e-06	UPP1	protein_coding
ENSG00000073712.15	-0.0917799	0.0449005	0.167263	-0.0525744	0.251287	0.450061	FERMT2	protein_coding
ENSG00000116663.11	0.249153	3.38388e-08	1.18578e-06	0.246928	4.51491e-08	1.52013e-06	FBXO6	protein_coding
ENSG00000073737.17	-0.107093	0.0191809	0.0866271	-0.0531161	0.246429	0.445307	DHRS9	protein_coding
ENSG00000073754.6	0.0999219	0.0289355	0.119473	-0.0642089	0.161039	0.335741	CD5L	protein_coding
ENSG00000073756.12	-0.0118471	0.79614	0.909724	-0.0195089	0.670507	0.812877	PTGS2	protein_coding
ENSG00000180104.16	0.24494	5.82847e-08	1.86684e-06	0.246886	4.53958e-08	1.52665e-06	EXOC3	protein_coding
ENSG00000067829.19	0.242397	8.05369e-08	2.45725e-06	0.246865	4.55178e-08	1.52986e-06	IDH3G	protein_coding
ENSG00000073849.16	-0.0106858	0.815746	0.919448	0.0570054	0.213474	0.406034	ST6GAL1	protein_coding
ENSG00000073861.3	0.0971746	0.0336688	0.134325	0.0322049	0.482404	0.673161	TBX21	protein_coding
ENSG00000073905.8	0.166771	0.000249988	0.00233498	0.157425	0.00055157	0.00421584	VDAC1P1	processed_pseudogene
ENSG00000073910.22	-0.0803394	0.0793081	0.251926	-0.0587283	0.199936	0.388862	FRY	protein_coding
ENSG00000110651.12	0.193398	2.06726e-05	0.000276149	0.246809	4.58479e-08	1.53872e-06	CD81	protein_coding
ENSG00000073969.18	-0.0802545	0.0796269	0.252684	-0.0401127	0.381547	0.584903	NSF	protein_coding
ENSG00000074047.22	0.0618335	0.177134	0.421328	0.0680028	0.137653	0.301973	GLI2	protein_coding
ENSG00000100167.20	0.236688	1.64281e-07	4.41565e-06	0.246807	4.58619e-08	1.53872e-06	SEPTIN3	protein_coding
ENSG00000172425.12	0.299586	2.27837e-11	2.84545e-09	0.246762	4.61251e-08	1.54576e-06	TTC36	protein_coding
ENSG00000074181.9	0.0461813	0.313663	0.581662	0.0318354	0.487445	0.677534	NOTCH3	protein_coding
ENSG00000074201.9	-0.020327	0.657552	0.833618	0.0232462	0.612173	0.773771	CLNS1A	protein_coding
ENSG00000074211.14	0.0590898	0.197177	0.449002	0.0509029	0.266695	0.467162	PPP2R2C	protein_coding
ENSG00000243279.4	0.252514	2.17758e-08	8.14631e-07	0.246748	4.62107e-08	1.54772e-06	PRAF2	protein_coding
ENSG00000074266.22	0.0794974	0.0825166	0.259423	0.082416	0.0718251	0.191603	EED	protein_coding
ENSG00000074276.10	-0.0979246	0.0323154	0.130043	-0.0567597	0.215457	0.408256	CDHR2	protein_coding
ENSG00000074317.11	0.0111113	0.808547	0.916034	0.0170206	0.710505	0.838653	SNCB	protein_coding
ENSG00000074319.13	0.0443328	0.333446	0.600777	-0.00733702	0.872887	0.935124	TSG101	protein_coding
ENSG00000074356.17	-0.0818324	0.0738673	0.239772	-0.0891863	0.0513339	0.150041	NCBP3	protein_coding
ENSG00000074370.18	0.0680789	0.137213	0.361336	0.0490247	0.284766	0.487471	ATP2A3	protein_coding
ENSG00000141293.16	0.292175	7.32611e-11	7.2723e-09	0.246675	4.66474e-08	1.55744e-06	SKAP1	protein_coding
ENSG00000074416.14	-0.076609	0.0943288	0.284087	-0.0661382	0.148798	0.318201	MGLL	protein_coding
ENSG00000166189.8	0.186561	4.05666e-05	0.000494722	0.246518	4.7599e-08	1.585e-06	HPS6	protein_coding
ENSG00000068028.17	0.257521	1.11576e-08	4.6812e-07	0.246389	4.83966e-08	1.60877e-06	RASSF1	protein_coding
ENSG00000074590.13	-0.0663112	0.147737	0.377897	-0.0502857	0.272544	0.473961	NUAK1	protein_coding
ENSG00000119574.13	0.220595	1.11368e-06	2.29079e-05	0.246221	4.94548e-08	1.63686e-06	ZBTB45	protein_coding
ENSG00000116032.5	0.234816	2.06749e-07	5.34022e-06	0.246046	5.05766e-08	1.6668e-06	GRIN3B	protein_coding
ENSG00000074657.14	-0.0436188	0.341298	0.6083	-0.0801567	0.0799954	0.206749	ZNF532	protein_coding
ENSG00000074660.16	0.0864349	0.0589814	0.204571	0.0730615	0.110643	0.259773	SCARF1	protein_coding
ENSG00000123353.10	0.267637	2.76674e-09	1.4929e-07	0.245767	5.24233e-08	1.7174e-06	ORMDL2	protein_coding
ENSG00000074696.13	-0.0454101	0.321821	0.589311	-0.0304889	0.506054	0.692302	HACD3	protein_coding
ENSG00000155093.19	0.205344	6.0096e-06	9.63242e-05	0.245652	5.32047e-08	1.74046e-06	PTPRN2	protein_coding
ENSG00000074755.15	-0.0464278	0.311084	0.579286	-0.0545796	0.233634	0.430275	ZZEF1	protein_coding
ENSG00000074771.4	-0.028635	0.532272	0.756272	-0.0657721	0.151065	0.321412	NOX3	protein_coding
ENSG00000074800.16	0.0993991	0.0297895	0.12215	0.0433933	0.343802	0.549035	ENO1	protein_coding
ENSG00000074803.20	-0.00105639	0.981622	0.992442	-0.0607075	0.185168	0.369182	SLC12A1	protein_coding
ENSG00000171953.16	0.288377	1.31566e-10	1.18541e-08	0.245644	5.32582e-08	1.74122e-06	ATPAF2	protein_coding
ENSG00000139180.11	0.265503	3.73122e-09	1.90613e-07	0.245637	5.3306e-08	1.74179e-06	NDUFA9	protein_coding
ENSG00000177854.8	0.207246	4.90287e-06	8.09283e-05	0.245432	5.4728e-08	1.78017e-06	TMEM187	protein_coding
ENSG00000074964.17	0.075639	0.0985857	0.292275	0.0379468	0.407804	0.60918	ARHGEF10L	protein_coding
ENSG00000126522.17	0.20268	7.96722e-06	0.000122191	0.245364	5.52031e-08	1.7936e-06	ASL	protein_coding
ENSG00000075035.10	-0.0376384	0.411627	0.667999	-0.0180091	0.694514	0.828741	WSCD2	protein_coding
ENSG00000075043.19	0.024772	0.589017	0.792578	0.0806478	0.0781581	0.203366	KCNQ2	protein_coding
ENSG00000181817.6	0.240409	1.03431e-07	3.02795e-06	0.245331	5.54375e-08	1.79817e-06	LSM10	protein_coding
ENSG00000213218.11	0.387771	1.33823e-18	2.75168e-15	0.245312	5.55725e-08	1.80154e-06	CSH2	protein_coding
ENSG00000204427.12	0.193415	2.06378e-05	0.000276063	0.245299	5.56663e-08	1.80255e-06	ABHD16A	protein_coding
ENSG00000075142.14	-0.0495939	0.279204	0.545522	-0.0520888	0.255697	0.454849	SRI	protein_coding
ENSG00000213930.12	0.244323	6.30619e-08	1.9993e-06	0.245244	5.60605e-08	1.81429e-06	GALT	protein_coding
ENSG00000075188.9	-0.0635788	0.165198	0.404056	-0.0814837	0.0751099	0.197614	NUP37	protein_coding
ENSG00000075213.11	-0.0928346	0.0424856	0.160577	-0.0744212	0.104145	0.248913	SEMA3A	protein_coding
ENSG00000075218.19	-0.0372191	0.416861	0.671361	-0.0683198	0.135825	0.299352	GTSE1	protein_coding
ENSG00000228474.6	0.238874	1.25297e-07	3.55362e-06	0.24514	5.68132e-08	1.83659e-06	OST4	protein_coding
ENSG00000075234.17	-0.00779324	0.865056	0.942491	-0.051493	0.261183	0.461013	TTC38	protein_coding
ENSG00000075239.14	0.0367342	0.422961	0.676167	0.052737	0.249821	0.44862	ACAT1	protein_coding
ENSG00000075240.17	0.0103137	0.822052	0.923055	0.00246593	0.957117	0.980081	GRAMD4	protein_coding
ENSG00000075275.18	0.00738628	0.87204	0.94593	0.024035	0.600152	0.765212	CELSR1	protein_coding
ENSG00000181284.3	0.23586	1.81904e-07	4.8019e-06	0.244855	5.89216e-08	1.89641e-06	TMEM102	protein_coding
ENSG00000225968.7	0.23665	1.65052e-07	4.43016e-06	0.244647	6.0506e-08	1.94287e-06	ELFN1	protein_coding
ENSG00000075303.13	-0.120885	0.00815147	0.0433585	-0.0306504	0.503802	0.690812	SLC25A40	protein_coding
ENSG00000075336.12	-0.0280278	0.541005	0.761516	-0.0366079	0.424558	0.624787	TIMM21	protein_coding
ENSG00000075340.23	-0.0457094	0.318639	0.586393	0.0494435	0.280666	0.482851	ADD2	protein_coding
ENSG00000075388.4	-0.0100793	0.826032	0.924456	-0.0199274	0.663867	0.808698	FGF4	protein_coding
ENSG00000176101.12	0.211317	3.15119e-06	5.53298e-05	0.244627	6.06618e-08	1.9446e-06	SSNA1	protein_coding
ENSG00000165698.16	0.252729	2.11636e-08	7.95349e-07	0.244482	6.1797e-08	1.97442e-06	SPACA9	protein_coding
ENSG00000235106.10	0.211628	3.0456e-06	5.38205e-05	0.244227	6.38388e-08	2.03288e-06	BRD3OS	protein_coding
ENSG00000125611.15	0.242162	8.29581e-08	2.51116e-06	0.244159	6.43951e-08	2.04833e-06	CHCHD5	protein_coding
ENSG00000075415.13	0.0396793	0.386718	0.647768	-0.00199423	0.965314	0.984482	SLC25A3	protein_coding
ENSG00000108528.14	0.213477	2.4837e-06	4.53238e-05	0.244073	6.5098e-08	2.06913e-06	SLC25A11	protein_coding
ENSG00000161970.15	0.210781	3.34176e-06	5.82143e-05	0.243964	6.60135e-08	2.09518e-06	RPL26	protein_coding
ENSG00000203879.12	0.233559	2.40975e-07	6.0797e-06	0.243881	6.6712e-08	2.11618e-06	GDI1	protein_coding
ENSG00000187840.5	0.22286	8.57939e-07	1.82202e-05	0.24382	6.72284e-08	2.13022e-06	EIF4EBP1	protein_coding
ENSG00000013563.14	0.217577	1.56995e-06	3.07131e-05	0.243782	6.75582e-08	2.13949e-06	DNASE1L1	protein_coding
ENSG00000181652.19	0.267454	2.83884e-09	1.52182e-07	0.243441	7.0554e-08	2.22336e-06	ATG9B	protein_coding
ENSG00000167394.13	0.24304	7.42329e-08	2.2904e-06	0.243178	7.2946e-08	2.28747e-06	ZNF668	protein_coding
ENSG00000121900.19	0.249595	3.1945e-08	1.13182e-06	0.243144	7.3259e-08	2.29166e-06	TMEM54	protein_coding
ENSG00000075643.6	0.121115	0.00803034	0.0428385	0.0790125	0.0844116	0.214879	MOCOS	protein_coding
ENSG00000104946.13	0.231533	3.07946e-07	7.48404e-06	0.243082	7.38408e-08	2.30548e-06	TBC1D17	protein_coding
ENSG00000075673.12	-0.0329659	0.47211	0.714357	-0.0485376	0.289585	0.49263	ATP12A	protein_coding
ENSG00000075702.18	0.135435	0.0030075	0.0189599	0.0814251	0.0753207	0.197997	WDR62	protein_coding
ENSG00000069424.15	0.190359	2.79793e-05	0.000359703	0.243015	7.44668e-08	2.31623e-06	KCNAB2	protein_coding
ENSG00000099910.17	0.282448	3.22557e-10	2.48125e-08	0.242942	7.51666e-08	2.33674e-06	KLHL22	protein_coding
ENSG00000075790.12	-0.0444704	0.331946	0.599204	-0.0325246	0.478065	0.669572	BCAP29	protein_coding
ENSG00000075826.17	-0.0129631	0.777419	0.900146	-0.0456068	0.319727	0.524743	SEC31B	protein_coding
ENSG00000075856.12	-0.0261005	0.569191	0.779717	-0.0444243	0.332448	0.537229	SART3	protein_coding
ENSG00000075884.14	-0.0568644	0.214611	0.471009	-0.0580815	0.204943	0.395315	ARHGAP15	protein_coding
ENSG00000075886.11	0.0244701	0.593568	0.795503	-0.0189214	0.679873	0.818224	TUBA3D	protein_coding
ENSG00000075891.22	0.0595384	0.193791	0.444363	-0.0157391	0.731428	0.851248	PAX2	protein_coding
ENSG00000189409.14	0.169403	0.000198492	0.00192003	0.242834	7.62033e-08	2.36641e-06	MMP23B	protein_coding
ENSG00000075945.13	-0.0935146	0.0409876	0.156135	-0.0604925	0.186732	0.371134	KIFAP3	protein_coding
ENSG00000075975.17	-0.0254868	0.57831	0.786257	-0.0215172	0.638885	0.792407	MKRN2	protein_coding
ENSG00000167363.14	0.233469	2.43633e-07	6.12797e-06	0.242666	7.78338e-08	2.41055e-06	FN3K	protein_coding
ENSG00000078808.19	0.193929	1.95995e-05	0.000264329	0.242586	7.86287e-08	2.43385e-06	SDF4	protein_coding
ENSG00000136247.15	0.158098	0.000521774	0.00437273	0.242542	7.90656e-08	2.44344e-06	ZDHHC4	protein_coding
ENSG00000076067.13	-0.0437988	0.339307	0.60646	-0.0551057	0.229152	0.424737	RBMS2	protein_coding
ENSG00000159556.10	0.375427	1.90543e-17	2.67569e-14	0.242335	8.11713e-08	2.50037e-06	ISL2	protein_coding
ENSG00000101444.13	0.180222	7.42007e-05	0.000827752	0.242114	8.34644e-08	2.56561e-06	AHCY	protein_coding
ENSG00000073169.14	0.217752	1.53919e-06	3.0214e-05	0.241865	8.61268e-08	2.6404e-06	SELENOO	protein_coding
ENSG00000090013.11	0.297141	3.36229e-11	3.87937e-09	0.241729	8.76166e-08	2.67751e-06	BLVRB	protein_coding
ENSG00000205593.12	0.270433	1.86219e-09	1.06574e-07	0.241673	8.8237e-08	2.69362e-06	DENND6B	protein_coding
ENSG00000127419.17	0.261179	6.78479e-09	3.13505e-07	0.241545	8.96782e-08	2.72461e-06	TMEM175	protein_coding
ENSG00000136854.24	0.269945	1.99611e-09	1.12892e-07	0.241476	9.04597e-08	2.74256e-06	STXBP1	protein_coding
ENSG00000157873.17	0.246335	4.87359e-08	1.6043e-06	0.241412	9.11918e-08	2.75895e-06	TNFRSF14	protein_coding
ENSG00000105329.11	0.24764	4.11833e-08	1.40135e-06	0.241172	9.39863e-08	2.83159e-06	TGFB1	protein_coding
ENSG00000108786.11	0.247702	4.0851e-08	1.39169e-06	0.241143	9.43254e-08	2.83883e-06	HSD17B1	protein_coding
ENSG00000076513.17	-0.112944	0.0134826	0.0652803	-0.0608874	0.183867	0.367224	ANKRD13A	protein_coding
ENSG00000106266.11	0.246149	4.99127e-08	1.63835e-06	0.241007	9.59589e-08	2.87897e-06	SNX8	protein_coding
ENSG00000103174.13	0.235672	1.86161e-07	4.89409e-06	0.24074	9.92296e-08	2.96166e-06	NAGPA	protein_coding
ENSG00000142102.16	0.271844	1.52243e-09	8.93503e-08	0.240562	1.01472e-07	3.02703e-06	PGGHG	protein_coding
ENSG00000218891.5	0.196265	1.54731e-05	0.000215754	0.240438	1.0306e-07	3.06805e-06	ZNF579	protein_coding
ENSG00000101546.13	0.244338	6.29367e-08	1.99643e-06	0.240434	1.03114e-07	3.06807e-06	RBFA	protein_coding
ENSG00000174177.13	0.185041	4.69729e-05	0.000561316	0.240274	1.05198e-07	3.12359e-06	CTU2	protein_coding
ENSG00000107317.13	0.217626	1.56121e-06	3.05731e-05	0.240173	1.06542e-07	3.15699e-06	PTGDS	protein_coding
ENSG00000076706.17	0.00691866	0.880078	0.949456	0.00159951	0.972176	0.987691	MCAM	protein_coding
ENSG00000154710.18	0.205287	6.04607e-06	9.67473e-05	0.240167	1.06624e-07	3.15781e-06	RABGEF1	protein_coding
ENSG00000126391.14	0.237246	1.53354e-07	4.18248e-06	0.239979	1.09165e-07	3.21653e-06	FRMD8	protein_coding
ENSG00000076826.10	0.0424621	0.354267	0.619887	0.0242257	0.597262	0.763128	CAMSAP3	protein_coding
ENSG00000168894.10	0.220158	1.17081e-06	2.38359e-05	0.239861	1.10777e-07	3.25237e-06	RNF181	protein_coding
ENSG00000090674.16	0.253143	2.00361e-08	7.62433e-07	0.239602	1.14431e-07	3.34769e-06	MCOLN1	protein_coding
ENSG00000176170.14	0.271643	1.56689e-09	9.1679e-08	0.239417	1.17107e-07	3.40887e-06	SPHK1	protein_coding
ENSG00000277632.2	0.245396	5.49777e-08	1.78426e-06	0.239358	1.17961e-07	3.4266e-06	CCL3	protein_coding
ENSG00000076984.18	0.0195892	0.669232	0.840522	-0.0222316	0.627788	0.784585	MAP2K7	protein_coding
ENSG00000077009.13	0.0765277	0.0946797	0.284801	0.0616326	0.178549	0.360339	NMRK2	protein_coding
ENSG00000077044.11	-0.0465335	0.309983	0.578312	-0.0341838	0.455892	0.650883	DGKD	protein_coding
ENSG00000040487.13	0.24217	8.28789e-08	2.51008e-06	0.239353	1.18039e-07	3.42711e-06	SLC66A1	protein_coding
ENSG00000077080.10	0.035805	0.434795	0.686114	0.0340575	0.457559	0.652067	ACTL6B	protein_coding
ENSG00000077092.19	-0.108792	0.0173421	0.0799576	-0.0883146	0.0536618	0.154972	RARB	protein_coding
ENSG00000198356.12	0.209268	3.94075e-06	6.70463e-05	0.239293	1.18921e-07	3.451e-06	GET3	protein_coding
ENSG00000108479.12	0.242733	7.71784e-08	2.36859e-06	0.239042	1.22711e-07	3.55201e-06	GALK1	protein_coding
ENSG00000116691.11	0.203072	7.64507e-06	0.000118068	0.238987	1.23549e-07	3.56908e-06	MIIP	protein_coding
ENSG00000077152.11	0.0168313	0.713582	0.865195	0.0196924	0.667594	0.8114	UBE2T	protein_coding
ENSG00000161091.13	0.22359	7.88299e-07	1.69539e-05	0.238926	1.245e-07	3.59116e-06	MFSD12	protein_coding
ENSG00000065057.9	0.198417	1.24135e-05	0.000178898	0.238818	1.2618e-07	3.63417e-06	NTHL1	protein_coding
ENSG00000166289.6	0.240312	1.04703e-07	3.05687e-06	0.238804	1.26403e-07	3.63876e-06	PLEKHF1	protein_coding
ENSG00000077238.14	-0.00943424	0.837004	0.929495	-0.0611519	0.181966	0.364917	IL4R	protein_coding
ENSG00000170638.10	0.233112	2.54441e-07	6.36368e-06	0.238796	1.26523e-07	3.63908e-06	TRABD	protein_coding
ENSG00000187094.12	0.434073	2.20011e-23	9.74376e-20	0.238251	1.35401e-07	3.86303e-06	CCK	protein_coding
ENSG00000183751.15	0.223383	8.07401e-07	1.72679e-05	0.238169	1.36771e-07	3.89439e-06	TBL3	protein_coding
ENSG00000077279.19	-0.032138	0.483315	0.722857	-0.0547071	0.232542	0.428771	DCX	protein_coding
ENSG00000077312.9	0.0804089	0.0790478	0.251375	0.0125991	0.783512	0.884303	SNRPA	protein_coding
ENSG00000077327.16	-0.0225053	0.62356	0.815045	-0.0386205	0.399524	0.601103	SPAG6	protein_coding
ENSG00000105676.14	0.230732	3.39074e-07	8.14427e-06	0.237898	1.41462e-07	4.01405e-06	ARMC6	protein_coding
ENSG00000260001.6	0.224701	6.92602e-07	1.51792e-05	0.237874	1.41876e-07	4.02202e-06	TGFBR3L	protein_coding
ENSG00000077420.16	0.0136386	0.766149	0.894115	0.0011282	0.980373	0.990871	APBB1IP	protein_coding
ENSG00000165915.14	0.211016	3.25709e-06	5.67737e-05	0.237821	1.42818e-07	4.04352e-06	SLC39A13	protein_coding
ENSG00000196655.12	0.242178	8.27957e-08	2.50888e-06	0.237819	1.42851e-07	4.04352e-06	TRAPPC4	protein_coding
ENSG00000077463.15	0.0968539	0.0342622	0.136127	0.0785675	0.0861813	0.218196	SIRT6	protein_coding
ENSG00000077498.9	0.0138499	0.762632	0.892145	-0.0165547	0.718088	0.843257	TYR	protein_coding
ENSG00000123143.13	0.23744	1.49718e-07	4.1008e-06	0.237706	1.44856e-07	4.0882e-06	PKN1	protein_coding
ENSG00000077522.14	0.103776	0.0232644	0.100997	0.0210523	0.64615	0.797018	ACTN2	protein_coding
ENSG00000077549.19	0.0759861	0.0970452	0.289257	0.0102923	0.822416	0.906962	CAPZB	protein_coding
ENSG00000077585.14	-0.0173476	0.7052	0.860434	-0.0111686	0.80758	0.898649	GPR137B	protein_coding
ENSG00000214212.9	0.443322	1.97151e-24	9.45896e-21	0.237597	1.46838e-07	4.13199e-06	C19orf38	protein_coding
ENSG00000077684.16	0.0213235	0.641908	0.825738	0.00292378	0.949165	0.976035	JADE1	protein_coding
ENSG00000077713.19	-0.0758782	0.0975223	0.290093	-0.0647649	0.157437	0.330403	SLC25A43	protein_coding
ENSG00000077721.16	-0.092182	0.0439666	0.164843	-0.0443294	0.333484	0.538379	UBE2A	protein_coding
ENSG00000077782.21	-0.000495993	0.991371	0.996389	0.0149741	0.744013	0.859665	FGFR1	protein_coding
ENSG00000077800.13	-0.00824459	0.857322	0.938967	-0.0527541	0.249669	0.44843	FKBP6	protein_coding
ENSG00000077935.17	0.41517	2.43175e-21	7.3687e-18	0.0102003	0.823977	0.908022	SMC1B	protein_coding
ENSG00000077942.19	0.041538	0.364847	0.629574	0.0634208	0.166253	0.342966	FBLN1	protein_coding
ENSG00000090581.10	0.203108	7.61576e-06	0.000117742	0.237487	1.48847e-07	4.17017e-06	GNPTG	protein_coding
ENSG00000180448.10	0.220608	1.11202e-06	2.289e-05	0.237388	1.50684e-07	4.21754e-06	ARHGAP45	protein_coding
ENSG00000165475.15	0.193551	2.03575e-05	0.00027289	0.237247	1.53321e-07	4.2851e-06	CRYL1	protein_coding
ENSG00000078043.16	-0.0327018	0.475669	0.717404	-0.0647798	0.157341	0.330262	PIAS2	protein_coding
ENSG00000078053.17	-0.0729236	0.11132	0.316297	-0.0141164	0.758207	0.86855	AMPH	protein_coding
ENSG00000170684.9	0.211544	3.07385e-06	5.41867e-05	0.23712	1.55746e-07	4.34443e-06	ZNF296	protein_coding
ENSG00000078070.13	0.0568748	0.214527	0.470915	0.0712639	0.119718	0.274423	MCCC1	protein_coding
ENSG00000078081.8	0.0108267	0.81336	0.918239	-0.0544537	0.234716	0.431412	LAMP3	protein_coding
ENSG00000078098.14	-0.0437018	0.34038	0.607396	-0.0304511	0.506581	0.69281	FAP	protein_coding
ENSG00000214026.11	0.198907	1.18023e-05	0.000171161	0.237111	1.55924e-07	4.34731e-06	MRPL23	protein_coding
ENSG00000078124.12	-0.0775125	0.0904969	0.276613	-0.0539607	0.238987	0.436752	ACER3	protein_coding
ENSG00000170892.12	0.212091	2.89442e-06	5.16517e-05	0.237099	1.56162e-07	4.35073e-06	TSEN34	protein_coding
ENSG00000078142.13	-0.0966091	0.0347211	0.137532	-0.0661512	0.148719	0.318066	PIK3C3	protein_coding
ENSG00000100359.21	0.233445	2.44353e-07	6.14339e-06	0.237032	1.57464e-07	4.3754e-06	SGSM3	protein_coding
ENSG00000187954.13	0.188194	3.46094e-05	0.000431859	0.237005	1.57975e-07	4.38538e-06	CYHR1	protein_coding
ENSG00000078246.17	0.0163808	0.720924	0.869209	0.0248337	0.58809	0.756737	TULP3	protein_coding
ENSG00000189077.11	0.181988	6.28364e-05	0.000718519	0.236962	1.58826e-07	4.40687e-06	TMEM120A	protein_coding
ENSG00000078295.17	-0.0282274	0.538126	0.759638	0.0498092	0.277119	0.478894	ADCY2	protein_coding
ENSG00000250571.7	0.200379	1.0133e-05	0.000150166	0.23695	1.59053e-07	4.41103e-06	GLI4	protein_coding
ENSG00000078319.10	-0.0267945	0.558962	0.773301	0.0290658	0.526119	0.708584	PMS2P1	transcribed_unprocessed_pseudogene
ENSG00000078328.22	0.0322498	0.481793	0.722009	0.0214126	0.640517	0.79362	RBFOX1	protein_coding
ENSG00000110047.18	0.237036	1.57381e-07	4.27811e-06	0.236884	1.60352e-07	4.44279e-06	EHD1	protein_coding
ENSG00000078399.19	0.0459489	0.316107	0.584064	0.0663225	0.147667	0.316585	HOXA9	protein_coding
ENSG00000099822.3	0.196147	1.56587e-05	0.000217709	0.236845	1.61122e-07	4.45769e-06	HCN2	protein_coding
ENSG00000239672.8	0.185406	4.53525e-05	0.000544778	0.236657	1.64907e-07	4.55363e-06	NME1	protein_coding
ENSG00000115694.15	0.216738	1.72571e-06	3.32851e-05	0.236653	1.64991e-07	4.5538e-06	STK25	protein_coding
ENSG00000078549.15	-0.0210307	0.646488	0.828385	0.0117868	0.797154	0.892635	ADCYAP1R1	protein_coding
ENSG00000078579.9	-0.0986088	0.0311215	0.126485	-0.0882864	0.0537384	0.155118	FGF20	protein_coding
ENSG00000078589.13	-0.0327348	0.475224	0.717051	-0.0494938	0.280177	0.482276	P2RY10	protein_coding
ENSG00000130725.8	0.222713	8.72633e-07	1.84845e-05	0.236639	1.65269e-07	4.55709e-06	UBE2M	protein_coding
ENSG00000078618.22	-0.0209408	0.647898	0.829269	-0.0341766	0.455987	0.650933	NRDC	protein_coding
ENSG00000078668.14	-0.0270885	0.554654	0.769894	-0.0396995	0.386475	0.589382	VDAC3	protein_coding
ENSG00000171159.5	0.206153	5.51282e-06	8.94574e-05	0.236278	1.72799e-07	4.72878e-06	C9orf16	protein_coding
ENSG00000220008.3	0.218037	1.49031e-06	2.93445e-05	0.236273	1.72892e-07	4.72878e-06	LINGO3	protein_coding
ENSG00000078699.22	-0.0832867	0.0688643	0.228795	-0.0389078	0.396024	0.597766	CBFA2T2	protein_coding
ENSG00000118939.18	0.17329	0.000140321	0.00142837	0.236063	1.7742e-07	4.83883e-06	UCHL3	protein_coding
ENSG00000172830.13	0.193155	2.11828e-05	0.000281984	0.235988	1.79057e-07	4.87919e-06	SSH3	protein_coding
ENSG00000164620.9	0.191592	2.47589e-05	0.000323089	0.23589	1.81246e-07	4.9315e-06	RELL2	protein_coding
ENSG00000078804.13	-0.110625	0.0155326	0.0731811	-0.0736899	0.107601	0.254584	TP53INP2	protein_coding
ENSG00000126458.4	0.220753	1.09362e-06	2.25436e-05	0.235844	1.82262e-07	4.94513e-06	RRAS	protein_coding
ENSG00000078814.17	0.00237224	0.958745	0.983322	0.0434687	0.342964	0.54822	MYH7B	protein_coding
ENSG00000078898.7	0.0593982	0.194844	0.445776	0.0310384	0.498415	0.686567	BPIFB2	protein_coding
ENSG00000103148.17	0.243756	6.7779e-08	2.1193e-06	0.235806	1.83115e-07	4.96126e-06	NPRL3	protein_coding
ENSG00000110063.10	0.25698	1.20021e-08	4.96413e-07	0.235799	1.83269e-07	4.96308e-06	DCPS	protein_coding
ENSG00000160948.14	0.212936	2.6368e-06	4.76944e-05	0.235696	1.85605e-07	5.01456e-06	VPS28	protein_coding
ENSG00000079101.16	0.0530501	0.247018	0.509892	0.0571875	0.212012	0.404252	CLUL1	protein_coding
ENSG00000079102.16	-0.10709	0.0191839	0.0866337	-0.0834257	0.068401	0.184961	RUNX1T1	protein_coding
ENSG00000134825.16	0.220502	1.12556e-06	2.30811e-05	0.235673	1.86134e-07	5.02649e-06	TMEM258	protein_coding
ENSG00000008517.18	0.215063	2.08194e-06	3.90823e-05	0.235562	1.88692e-07	5.09081e-06	IL32	protein_coding
ENSG00000168397.17	0.245361	5.5227e-08	1.79135e-06	0.235543	1.89114e-07	5.09945e-06	ATG4B	protein_coding
ENSG00000079156.17	-0.118049	0.00978836	0.0503281	-0.076817	0.0934353	0.230544	OSBPL6	protein_coding
ENSG00000079215.14	0.0242471	0.596937	0.797477	0.0312755	0.495138	0.684119	SLC1A3	protein_coding
ENSG00000142751.15	0.273628	1.17798e-09	7.2227e-08	0.235538	1.8925e-07	5.09945e-06	GPN2	protein_coding
ENSG00000233954.6	0.213495	2.47864e-06	4.52745e-05	0.235439	1.91541e-07	5.15318e-06	UQCRHL	protein_coding
ENSG00000079263.19	0.0172728	0.706413	0.861007	-0.061102	0.182324	0.365268	SP140	protein_coding
ENSG00000079277.22	0.0840841	0.066241	0.222565	0.0457499	0.318209	0.522982	MKNK1	protein_coding
ENSG00000079308.19	-0.0435641	0.341904	0.608777	-0.0107457	0.814731	0.902595	TNS1	protein_coding
ENSG00000023191.17	0.213575	2.45673e-06	4.48885e-05	0.235394	1.92618e-07	5.17477e-06	RNH1	protein_coding
ENSG00000127054.21	0.250037	3.01538e-08	1.08032e-06	0.23539	1.92704e-07	5.17477e-06	INTS11	protein_coding
ENSG00000110719.10	0.269093	2.25271e-09	1.24661e-07	0.235321	1.94335e-07	5.20887e-06	TCIRG1	protein_coding
ENSG00000143811.19	0.216503	1.77181e-06	3.40148e-05	0.235074	2.00318e-07	5.34786e-06	PYCR2	protein_coding
ENSG00000079385.23	-0.0810782	0.0765765	0.245877	-0.0433864	0.343879	0.549074	CEACAM1	protein_coding
ENSG00000185670.9	0.21152	3.08179e-06	5.42934e-05	0.234958	2.0317e-07	5.41543e-06	ZBTB3	protein_coding
ENSG00000079393.20	0.0350655	0.444347	0.693528	0.00385756	0.932962	0.967495	DUSP13	protein_coding
ENSG00000079432.7	0.0266027	0.56178	0.774964	-0.0231538	0.613587	0.774825	CIC	protein_coding
ENSG00000156521.14	0.16982	0.000191317	0.00186188	0.234911	2.04347e-07	5.44426e-06	TYSND1	protein_coding
ENSG00000177239.15	0.222769	8.66952e-07	1.83777e-05	0.234818	2.06687e-07	5.50408e-06	MAN1B1	protein_coding
ENSG00000136279.21	0.238209	1.36107e-07	3.8077e-06	0.234496	2.1498e-07	5.70906e-06	DBNL	protein_coding
ENSG00000078967.13	0.183438	5.47603e-05	0.000639118	0.234359	2.18608e-07	5.78408e-06	UBE2D4	protein_coding
ENSG00000117419.16	0.21119	3.19532e-06	5.59968e-05	0.234214	2.22516e-07	5.87668e-06	ERI3	protein_coding
ENSG00000079616.13	0.0941398	0.0396497	0.152085	0.0575115	0.209431	0.401043	KIF22	protein_coding
ENSG00000079689.14	-0.048863	0.286359	0.553473	-0.0297574	0.516317	0.70057	SCGN	protein_coding
ENSG00000143740.14	0.229574	3.89523e-07	9.16486e-06	0.234135	2.24663e-07	5.91978e-06	SNAP47	protein_coding
ENSG00000079739.17	0.0243114	0.595965	0.796685	-0.00379031	0.934129	0.967919	PGM1	protein_coding
ENSG00000221821.4	0.224205	7.33823e-07	1.5931e-05	0.233979	2.28983e-07	6.01984e-06	C6orf226	protein_coding
ENSG00000079805.18	0.100042	0.0287427	0.118871	0.0577378	0.207641	0.398729	DNM2	protein_coding
ENSG00000176720.6	0.208177	4.43494e-06	7.43124e-05	0.233828	2.33208e-07	6.10843e-06	BOK	protein_coding
ENSG00000079841.18	-0.0345563	0.450994	0.698755	0.00165586	0.971196	0.987351	RIMS1	protein_coding
ENSG00000079931.15	-0.0820802	0.0729946	0.237857	-0.0370669	0.41877	0.61918	MOXD1	protein_coding
ENSG00000079435.10	0.249357	3.29524e-08	1.16108e-06	0.233809	2.33748e-07	6.11719e-06	LIPE	protein_coding
ENSG00000114646.10	0.222346	9.10506e-07	1.91879e-05	0.23377	2.34863e-07	6.13801e-06	CSPG5	protein_coding
ENSG00000235169.11	0.205866	5.68455e-06	9.17013e-05	0.23365	2.38321e-07	6.21425e-06	SMIM1	protein_coding
ENSG00000080007.8	-0.0436088	0.341409	0.608334	-0.0438919	0.338281	0.54324	DDX43	protein_coding
ENSG00000080031.10	0.0463793	0.31159	0.57989	0.0432841	0.34502	0.550209	PTPRH	protein_coding
ENSG00000080166.16	0.00652312	0.886887	0.952376	-0.00649224	0.887419	0.943145	DCT	protein_coding
ENSG00000116649.10	0.202277	8.31147e-06	0.00012656	0.233642	2.38549e-07	6.21738e-06	SRM	protein_coding
ENSG00000111775.3	0.213659	2.43409e-06	4.45461e-05	0.233595	2.39928e-07	6.24768e-06	COX6A1	protein_coding
ENSG00000080224.17	-0.0468769	0.306422	0.57472	-0.032969	0.472069	0.664244	EPHA6	protein_coding
ENSG00000005001.10	0.230594	3.44746e-07	8.23926e-06	0.233472	2.43535e-07	6.33301e-06	PRSS22	protein_coding
ENSG00000173825.7	0.201898	8.64872e-06	0.000130865	0.233414	2.45253e-07	6.37193e-06	TIGD3	protein_coding
ENSG00000130811.12	0.201355	9.15313e-06	0.000137486	0.233399	2.45699e-07	6.37775e-06	EIF3G	protein_coding
ENSG00000125531.7	0.145903	0.00138054	0.0098946	0.233279	2.49329e-07	6.45454e-06	FNDC11	protein_coding
ENSG00000167792.13	0.216761	1.72124e-06	3.32158e-05	0.233218	2.51184e-07	6.4967e-06	NDUFV1	protein_coding
ENSG00000087884.14	0.207598	4.72068e-06	7.82801e-05	0.233198	2.51787e-07	6.50646e-06	AAMDC	protein_coding
ENSG00000080511.5	0.0295166	0.51972	0.749032	-0.0219526	0.632113	0.787801	RDH8	protein_coding
ENSG00000080546.13	-0.0976516	0.0328025	0.131654	-0.0603459	0.187805	0.372478	SESN1	protein_coding
ENSG00000080561.14	0.0197379	0.666871	0.838931	-0.0177173	0.69922	0.831857	MID2	protein_coding
ENSG00000080572.13	0.0593618	0.195119	0.446156	0.0378276	0.409279	0.610599	DNAAF6	protein_coding
ENSG00000080573.7	-0.0529922	0.247535	0.510516	-0.0633994	0.166396	0.343196	COL5A3	protein_coding
ENSG00000080603.17	0.0282347	0.538021	0.75956	0.0271931	0.553126	0.73032	SRCAP	protein_coding
ENSG00000183048.12	0.21612	1.84973e-06	3.52441e-05	0.233165	2.52799e-07	6.52676e-06	SLC25A10	protein_coding
ENSG00000105223.20	0.232205	2.83974e-07	6.98398e-06	0.233107	2.54568e-07	6.56947e-06	PLD3	protein_coding
ENSG00000080644.16	0.0110371	0.809802	0.916613	0.0434243	0.343458	0.548701	CHRNA3	protein_coding
ENSG00000080709.16	0.068706	0.133621	0.355463	0.0285914	0.532896	0.714059	KCNN2	protein_coding
ENSG00000105672.14	0.227362	5.06592e-07	1.16063e-05	0.233093	2.55025e-07	6.57833e-06	ETV2	protein_coding
ENSG00000080815.19	-0.126146	0.00574888	0.0325806	-0.0759561	0.0971775	0.236971	PSEN1	protein_coding
ENSG00000080819.9	-0.029101	0.525617	0.752639	-0.0431257	0.34679	0.552113	CPOX	protein_coding
ENSG00000080822.17	-0.107339	0.0189042	0.0856055	-0.0393121	0.39113	0.593181	CLDND1	protein_coding
ENSG00000080823.23	-0.0556605	0.224491	0.483117	-0.0278259	0.543925	0.722752	MOK	protein_coding
ENSG00000277791.5	0.194197	1.90783e-05	0.000258329	0.233009	2.57614e-07	6.63916e-06	PSMB3	protein_coding
ENSG00000160781.17	0.253629	1.87867e-08	7.21563e-07	0.232933	2.60013e-07	6.69498e-06	PAQR6	protein_coding
ENSG00000080845.18	0.0448389	0.327951	0.595405	0.0532937	0.244851	0.443366	DLGAP4	protein_coding
ENSG00000131148.9	0.220511	1.12446e-06	2.30718e-05	0.232689	2.67818e-07	6.87445e-06	EMC8	protein_coding
ENSG00000080910.13	0.0211404	0.644771	0.82727	-0.0455998	0.319802	0.524808	CFHR2	protein_coding
ENSG00000080947.15	0.0475994	0.299019	0.566705	0.0388577	0.396633	0.59828	CROCCP3	transcribed_unprocessed_pseudogene
ENSG00000080986.13	-0.0754938	0.0992362	0.293583	-0.0752235	0.100455	0.242571	NDC80	protein_coding
ENSG00000135722.9	0.195775	1.62625e-05	0.000224963	0.232659	2.68773e-07	6.89588e-06	FBXL8	protein_coding
ENSG00000171161.13	0.259376	8.6785e-09	3.84647e-07	0.232521	2.73329e-07	6.99717e-06	ZNF672	protein_coding
ENSG00000157916.20	0.229632	3.86833e-07	9.10901e-06	0.232269	2.81784e-07	7.19443e-06	RER1	protein_coding
ENSG00000081041.9	-0.0288656	0.528973	0.754368	0.00793408	0.862641	0.930122	CXCL2	protein_coding
ENSG00000081051.8	0.0356889	0.436287	0.687368	-0.0429816	0.348405	0.553689	AFP	protein_coding
ENSG00000143793.13	0.191422	2.51817e-05	0.000327492	0.232092	2.87863e-07	7.32688e-06	C1orf35	protein_coding
ENSG00000118137.10	0.137925	0.00251067	0.0163019	0.2319	2.94623e-07	7.47583e-06	APOA1	protein_coding
ENSG00000182687.4	0.181974	6.29184e-05	0.000719171	0.231753	2.9988e-07	7.58914e-06	GALR2	protein_coding
ENSG00000062282.15	0.19843	1.23966e-05	0.00017871	0.231465	3.10472e-07	7.80572e-06	DGAT2	protein_coding
ENSG00000114626.18	0.212817	2.67163e-06	4.81429e-05	0.231381	3.13651e-07	7.86847e-06	ABTB1	protein_coding
ENSG00000164405.11	0.204334	6.69085e-06	0.000105435	0.231346	3.14971e-07	7.89471e-06	UQCRQ	protein_coding
ENSG00000006555.11	0.203057	7.65707e-06	0.000118222	0.231326	3.15716e-07	7.90305e-06	TTC22	protein_coding
ENSG00000081181.8	0.0263223	0.565912	0.777416	0.0416893	0.363101	0.568096	ARG2	protein_coding
ENSG00000137207.12	0.194176	1.91176e-05	0.00025874	0.231184	3.21168e-07	8.01609e-06	YIPF3	protein_coding
ENSG00000081237.20	-0.0642933	0.160489	0.396975	-0.0829884	0.0698673	0.187715	PTPRC	protein_coding
ENSG00000010256.11	0.233114	2.54366e-07	6.36368e-06	0.231085	3.24997e-07	8.09316e-06	UQCRC1	protein_coding
ENSG00000081277.13	0.0603957	0.18744	0.43585	0.0840302	0.0664159	0.181044	PKP1	protein_coding
ENSG00000147889.18	0.236951	1.59046e-07	4.30914e-06	0.230709	3.40016e-07	8.4307e-06	CDKN2A	protein_coding
ENSG00000081320.11	-0.120881	0.00815403	0.0433681	-0.0831157	0.0694379	0.186927	STK17B	protein_coding
ENSG00000159208.16	0.283778	2.64285e-10	2.10456e-08	0.230675	3.41415e-07	8.45195e-06	CIART	protein_coding
ENSG00000101160.14	0.211473	3.09763e-06	5.45392e-05	0.230652	3.42374e-07	8.46729e-06	CTSZ	protein_coding
ENSG00000081479.15	0.0769496	0.0928691	0.28128	-0.0104852	0.819143	0.90512	LRP2	protein_coding
ENSG00000186827.11	0.238148	1.37128e-07	3.83066e-06	0.230595	3.44701e-07	8.50657e-06	TNFRSF4	protein_coding
ENSG00000105376.5	0.196955	1.44214e-05	0.000203255	0.230585	3.45115e-07	8.51313e-06	ICAM5	protein_coding
ENSG00000140553.18	0.209965	3.65307e-06	6.28014e-05	0.230563	3.46029e-07	8.53202e-06	UNC45A	protein_coding
ENSG00000081760.17	0.0775815	0.0902096	0.275969	0.0641765	0.161251	0.335983	AACS	protein_coding
ENSG00000081791.9	-0.0187234	0.68304	0.84848	-0.0325949	0.477114	0.668643	DELE1	protein_coding
ENSG00000185838.14	0.210087	3.60502e-06	6.2068e-05	0.230557	3.46271e-07	8.53433e-06	GNB1L	protein_coding
ENSG00000184900.16	0.205324	6.02259e-06	9.64645e-05	0.230489	3.49139e-07	8.59766e-06	SUMO3	protein_coding
ENSG00000181885.18	0.21378	2.40162e-06	4.40774e-05	0.230485	3.493e-07	8.59795e-06	CLDN7	protein_coding
ENSG00000081842.18	0.0464464	0.31089	0.57913	-0.0768114	0.0934594	0.230591	PCDHA6	protein_coding
ENSG00000164062.13	0.208069	4.48694e-06	7.50342e-05	0.230412	3.52341e-07	8.6654e-06	APEH	protein_coding
ENSG00000081870.12	-0.10292	0.0244326	0.104875	-0.044863	0.327692	0.532672	HSPB11	protein_coding
ENSG00000081913.14	0.0699517	0.126702	0.343558	0.067065	0.143176	0.30993	PHLPP1	protein_coding
ENSG00000203883.7	0.190263	2.82431e-05	0.000362476	0.230033	3.68704e-07	8.99862e-06	SOX18	protein_coding
ENSG00000081985.13	0.0620105	0.175895	0.419681	0.0209334	0.648014	0.798425	IL12RB2	protein_coding
ENSG00000131143.10	0.193559	2.03429e-05	0.000272757	0.230024	3.69136e-07	9.00154e-06	COX4I1	protein_coding
ENSG00000082068.9	-0.0466886	0.308372	0.576734	-0.0227269	0.620144	0.779176	WDR70	protein_coding
ENSG00000129103.19	0.202548	8.07788e-06	0.000123723	0.229841	3.77295e-07	9.16803e-06	SUMF2	protein_coding
ENSG00000082126.18	0.0444606	0.332053	0.599309	0.0237445	0.604567	0.768205	MPP4	protein_coding
ENSG00000278615.5	0.201957	8.59468e-06	0.000130287	0.22981	3.78704e-07	9.19592e-06	C11orf98	protein_coding
ENSG00000025708.14	0.271456	1.60926e-09	9.38717e-08	0.229657	3.85691e-07	9.34585e-06	TYMP	protein_coding
ENSG00000166507.19	0.20088	9.61866e-06	0.000143505	0.229604	3.88127e-07	9.39303e-06	NDST2	protein_coding
ENSG00000197363.9	0.182688	5.88042e-05	0.000679054	0.229542	3.90998e-07	9.44663e-06	ZNF517	protein_coding
ENSG00000082212.13	-0.0496923	0.27825	0.544564	-0.067023	0.143427	0.310241	ME2	protein_coding
ENSG00000124257.6	0.139134	0.00229754	0.0151366	0.229532	3.9147e-07	9.45407e-06	NEURL2	protein_coding
ENSG00000107404.20	0.204117	6.84635e-06	0.000107521	0.22948	3.9392e-07	9.50924e-06	DVL1	protein_coding
ENSG00000164877.19	0.196487	1.51259e-05	0.000211484	0.229185	4.08032e-07	9.81012e-06	MICALL2	protein_coding
ENSG00000171700.14	0.220977	1.06587e-06	2.20543e-05	0.229089	4.12721e-07	9.91322e-06	RGS19	protein_coding
ENSG00000204520.14	0.244505	6.16113e-08	1.95978e-06	0.229064	4.13976e-07	9.93094e-06	MICA	protein_coding
ENSG00000171853.16	0.21484	2.13456e-06	3.98622e-05	0.229008	4.16702e-07	9.98386e-06	TRAPPC12	protein_coding
ENSG00000082458.12	0.0430084	0.348104	0.61454	-0.0182667	0.690368	0.826223	DLG3	protein_coding
ENSG00000082482.14	-0.0558041	0.223296	0.481625	-0.020721	0.651348	0.80025	KCNK2	protein_coding
ENSG00000078902.16	0.215899	1.89607e-06	3.60278e-05	0.228579	4.38561e-07	1.04149e-05	TOLLIP	protein_coding
ENSG00000039650.12	0.218603	1.39765e-06	2.78534e-05	0.228578	4.38576e-07	1.04149e-05	PNKP	protein_coding
ENSG00000082515.18	0.116542	0.0107723	0.0543421	0.0738349	0.106909	0.253352	MRPL22	protein_coding
ENSG00000148334.16	0.244134	6.46003e-08	2.03797e-06	0.228512	4.42067e-07	1.04825e-05	PTGES2	protein_coding
ENSG00000082556.14	0.00252954	0.956012	0.982149	-0.0698604	0.1272	0.28647	OPRK1	protein_coding
ENSG00000101246.20	0.172292	0.000153501	0.00154154	0.228503	4.42516e-07	1.04889e-05	ARFRP1	protein_coding
ENSG00000082684.16	-0.0198765	0.664674	0.837886	-0.0099759	0.827788	0.910375	SEMA5B	protein_coding
ENSG00000198832.10	0.182317	6.09105e-05	0.000699832	0.228439	4.45918e-07	1.05565e-05	SELENOM	protein_coding
ENSG00000177951.17	0.204432	6.62121e-06	0.000104556	0.228364	4.49908e-07	1.06378e-05	BET1L	protein_coding
ENSG00000141582.15	0.218133	1.47424e-06	2.90776e-05	0.228346	4.50875e-07	1.06563e-05	CBX4	protein_coding
ENSG00000180098.9	0.247029	4.4566e-08	1.49524e-06	0.227856	4.77851e-07	1.1211e-05	TRNAU1AP	protein_coding
ENSG00000082929.8	-0.0429967	0.348235	0.61454	-0.0984603	0.0313773	0.104345	LINC01587	lncRNA
ENSG00000082996.20	-0.127493	0.00524641	0.0301635	-0.0615446	0.17917	0.361062	RNF13	protein_coding
ENSG00000083067.23	-0.103383	0.0237954	0.102822	-0.0684933	0.134831	0.297813	TRPM3	protein_coding
ENSG00000172732.12	0.193441	2.05852e-05	0.000275557	0.227715	4.85916e-07	1.1377e-05	MUS81	protein_coding
ENSG00000123297.20	0.190845	2.66649e-05	0.0003453	0.22771	4.86188e-07	1.13788e-05	TSFM	protein_coding
ENSG00000197696.10	0.164527	0.000303462	0.00275533	0.227684	4.87648e-07	1.14037e-05	NMB	protein_coding
ENSG00000001630.17	0.230155	3.63366e-07	8.62698e-06	0.227571	4.94263e-07	1.15303e-05	CYP51A1	protein_coding
ENSG00000248487.9	0.24396	6.60488e-08	2.07684e-06	0.227545	4.95775e-07	1.15609e-05	ABHD14A	protein_coding
ENSG00000099821.14	0.208829	4.13286e-06	7.0087e-05	0.227475	4.99861e-07	1.16467e-05	POLRMT	protein_coding
ENSG00000083290.20	0.04625	0.312943	0.580999	0.010395	0.820674	0.906003	ULK2	protein_coding
ENSG00000083307.12	-0.0896702	0.0500783	0.181021	-0.086589	0.0585295	0.164959	GRHL2	protein_coding
ENSG00000182870.13	0.224353	7.21303e-07	1.56888e-05	0.227425	5.02858e-07	1.17053e-05	GALNT9	protein_coding
ENSG00000083444.17	0.119098	0.00915161	0.0476523	0.0761522	0.0963148	0.235544	PLOD1	protein_coding
ENSG00000083454.22	-0.0410086	0.370997	0.634895	0.0127452	0.781064	0.882749	P2RX5	protein_coding
ENSG00000162302.13	0.192216	2.32683e-05	0.000305647	0.227297	5.10526e-07	1.18568e-05	RPS6KA4	protein_coding
ENSG00000083520.15	-0.165239	0.000285429	0.00261302	-0.0671232	0.142828	0.30941	DIS3	protein_coding
ENSG00000161860.8	0.430685	5.227e-23	1.88087e-19	0.227225	5.14888e-07	1.19485e-05	SYCE2	protein_coding
ENSG00000128886.12	0.232677	2.68203e-07	6.6587e-06	0.227139	5.20132e-07	1.20604e-05	ELL3	protein_coding
ENSG00000083622.8	-0.164826	0.000295772	0.00269357	-0.17767	9.40749e-05	0.000980498	AC000061.1	lncRNA
ENSG00000167700.9	0.179849	7.68358e-05	0.000853182	0.227117	5.21497e-07	1.20804e-05	MFSD3	protein_coding
ENSG00000197114.12	0.170826	0.000174981	0.00172535	0.227023	5.27306e-07	1.21956e-05	ZGPAT	protein_coding
ENSG00000083720.13	0.0238527	0.60292	0.801656	0.0366992	0.423403	0.623628	OXCT1	protein_coding
ENSG00000172009.15	0.248974	3.46364e-08	1.20701e-06	0.226864	5.37298e-07	1.23886e-05	THOP1	protein_coding
ENSG00000083782.8	-0.0463849	0.311532	0.579839	0.0033323	0.942073	0.972219	EPYC	protein_coding
ENSG00000163463.13	0.215211	2.0478e-06	3.85294e-05	0.226815	5.40423e-07	1.24507e-05	KRTCAP2	protein_coding
ENSG00000178927.18	0.231575	3.06407e-07	7.45608e-06	0.226725	5.46155e-07	1.25627e-05	CYBC1	protein_coding
ENSG00000083812.12	0.0391605	0.39296	0.653127	0.0424315	0.354614	0.559694	ZNF324	protein_coding
ENSG00000083814.13	-0.0407459	0.374071	0.637616	-0.0109589	0.811123	0.900452	ZNF671	protein_coding
ENSG00000083817.9	0.0163773	0.720982	0.869243	0.0403123	0.379182	0.582533	ZNF416	protein_coding
ENSG00000083828.16	-0.080728	0.0778616	0.248879	-0.0724408	0.113713	0.2648	ZNF586	protein_coding
ENSG00000103035.11	0.222105	9.36144e-07	1.96491e-05	0.226682	5.48978e-07	1.26024e-05	PSMD7	protein_coding
ENSG00000083844.10	-0.0440944	0.336056	0.603384	-0.0562659	0.219483	0.413201	ZNF264	protein_coding
ENSG00000039523.20	0.220587	1.11464e-06	2.29193e-05	0.226659	5.50412e-07	1.26303e-05	RIPOR1	protein_coding
ENSG00000146232.17	0.209688	3.76481e-06	6.43956e-05	0.226199	5.81101e-07	1.32448e-05	NFKBIE	protein_coding
ENSG00000125734.15	0.227842	4.78645e-07	1.10584e-05	0.22619	5.81702e-07	1.3251e-05	GPR108	protein_coding
ENSG00000076944.16	0.259005	9.12679e-09	3.99508e-07	0.226188	5.81834e-07	1.3251e-05	STXBP2	protein_coding
ENSG00000084070.12	0.0849284	0.0635534	0.215795	0.0379909	0.407258	0.608551	SMAP2	protein_coding
ENSG00000148399.13	0.226746	5.44846e-07	1.23064e-05	0.225982	5.96086e-07	1.35327e-05	DPH7	protein_coding
ENSG00000124243.17	0.170997	0.000172335	0.00170247	0.225773	6.1092e-07	1.38096e-05	BCAS4	protein_coding
ENSG00000011485.15	0.227259	5.12814e-07	1.17255e-05	0.225625	6.21573e-07	1.40229e-05	PPP5C	protein_coding
ENSG00000084092.7	0.0643131	0.16036	0.396775	0.0512489	0.263453	0.463578	NOA1	protein_coding
ENSG00000174516.15	0.206499	5.31218e-06	8.67149e-05	0.225588	6.24274e-07	1.40728e-05	PELI3	protein_coding
ENSG00000084110.11	0.0745863	0.103378	0.300995	0.0611374	0.18207	0.364993	HAL	protein_coding
ENSG00000105700.11	0.203982	6.94478e-06	0.000108889	0.225562	6.262e-07	1.41107e-05	KXD1	protein_coding
ENSG00000110011.13	0.215493	1.98437e-06	3.74952e-05	0.225193	6.53847e-07	1.46648e-05	DNAJC4	protein_coding
ENSG00000084234.18	-0.0452673	0.323346	0.590732	-0.0648764	0.156721	0.329426	APLP2	protein_coding
ENSG00000084444.14	0.00230082	0.959986	0.983999	-0.0142943	0.755256	0.867182	FAM234B	protein_coding
ENSG00000167971.16	0.197519	1.36118e-05	0.000193886	0.225039	6.65781e-07	1.48977e-05	CASKIN1	protein_coding
ENSG00000069998.12	0.22557	6.25588e-07	1.38476e-05	0.224891	6.77334e-07	1.51038e-05	HDHD5	protein_coding
ENSG00000084623.12	0.098835	0.0307352	0.125245	0.0684964	0.134814	0.297796	EIF3I	protein_coding
ENSG00000084628.10	0.127239	0.00533788	0.0305733	0.0732488	0.10973	0.25824	NKAIN1	protein_coding
ENSG00000084636.18	-0.041646	0.363601	0.628619	-0.0279117	0.542683	0.721864	COL16A1	protein_coding
ENSG00000084652.16	0.0899466	0.0493728	0.179139	0.0471328	0.303787	0.507964	TXLNA	protein_coding
ENSG00000084674.15	0.0464699	0.310645	0.578963	0.067584	0.140099	0.305626	APOB	protein_coding
ENSG00000228300.14	0.175727	0.000112468	0.00118442	0.224885	6.77878e-07	1.51096e-05	FAM174C	protein_coding
ENSG00000131669.10	0.24066	1.00227e-07	2.94413e-06	0.224745	6.89038e-07	1.53406e-05	NINJ1	protein_coding
ENSG00000105520.10	0.216295	1.81379e-06	3.46704e-05	0.224739	6.89529e-07	1.53456e-05	PLPPR2	protein_coding
ENSG00000084731.15	-0.0652152	0.154563	0.388171	-0.0517589	0.258725	0.458206	KIF3C	protein_coding
ENSG00000163870.16	0.192525	2.25622e-05	0.000297798	0.224662	6.95697e-07	1.54649e-05	TPRA1	protein_coding
ENSG00000105341.19	0.236313	1.72057e-07	4.58188e-06	0.224649	6.96774e-07	1.54828e-05	DMAC2	protein_coding
ENSG00000168890.14	0.170067	0.000187168	0.00182645	0.224554	7.04524e-07	1.56189e-05	TMEM150A	protein_coding
ENSG00000084764.12	0.0491663	0.283376	0.550496	0.0541678	0.237186	0.434565	MAPRE3	protein_coding
ENSG00000084774.14	0.0953112	0.0372424	0.145084	0.0518849	0.257566	0.456884	CAD	protein_coding
ENSG00000085063.17	-0.0423638	0.355383	0.620891	0.0078414	0.86423	0.930963	CD59	protein_coding
ENSG00000174791.11	0.199714	1.08577e-05	0.000159288	0.224482	7.10497e-07	1.5721e-05	RIN1	protein_coding
ENSG00000085185.15	-0.0320994	0.483841	0.723286	-0.016987	0.711052	0.838998	BCORL1	protein_coding
ENSG00000105699.16	0.212622	2.72985e-06	4.90668e-05	0.224366	7.20173e-07	1.59229e-05	LSR	protein_coding
ENSG00000161920.11	0.236891	1.60217e-07	4.32662e-06	0.224335	7.22831e-07	1.59572e-05	MED11	protein_coding
ENSG00000085265.11	0.0788781	0.0849431	0.264729	0.0760508	0.0967602	0.236314	FCN1	protein_coding
ENSG00000085274.16	-0.141642	0.00190729	0.0129646	-0.0788482	0.0850618	0.216056	MYNN	protein_coding
ENSG00000167283.8	0.184893	4.76474e-05	0.000567961	0.224293	7.26311e-07	1.60217e-05	ATP5MG	protein_coding
ENSG00000060491.16	0.189175	3.14379e-05	0.00039667	0.224272	7.2816e-07	1.60563e-05	OGFR	protein_coding
ENSG00000085377.15	0.00590489	0.897545	0.957071	-0.032381	0.480012	0.671189	PREP	protein_coding
ENSG00000178952.11	0.177207	9.81835e-05	0.00105306	0.224192	7.34913e-07	1.61667e-05	TUFM	protein_coding
ENSG00000085415.16	0.0381911	0.40479	0.662672	0.0437931	0.339371	0.544366	SEH1L	protein_coding
ENSG00000085433.16	-0.0959247	0.0360319	0.141457	-0.0767311	0.0938035	0.231202	WDR47	protein_coding
ENSG00000169733.12	0.182241	6.13543e-05	0.000704229	0.224128	7.40464e-07	1.62654e-05	RFNG	protein_coding
ENSG00000085465.13	0.0119728	0.794024	0.908832	0.0673063	0.141739	0.307897	OVGP1	protein_coding
ENSG00000118046.16	0.197824	1.31927e-05	0.000188616	0.22393	7.57751e-07	1.65818e-05	STK11	protein_coding
ENSG00000085511.20	-0.0659982	0.149662	0.380716	-0.088675	0.0526888	0.152936	MAP3K4	protein_coding
ENSG00000188191.15	0.167807	0.000228379	0.00216368	0.223716	7.76847e-07	1.69353e-05	PRKAR1B	protein_coding
ENSG00000085552.17	0.0178839	0.696531	0.855556	0.0353675	0.440431	0.637768	IGSF9	protein_coding
ENSG00000054148.18	0.237225	1.53741e-07	4.19105e-06	0.22371	7.77363e-07	1.69358e-05	PHPT1	protein_coding
ENSG00000151062.15	0.207432	4.80598e-06	7.958e-05	0.223629	7.84692e-07	1.70732e-05	CACNA2D4	protein_coding
ENSG00000085662.14	0.054655	0.232988	0.493164	0.0859898	0.0603029	0.168612	AKR1B1	protein_coding
ENSG00000085719.13	-0.102225	0.0254197	0.108216	-0.0592612	0.195878	0.383301	CPNE3	protein_coding
ENSG00000221869.5	0.168357	0.000217639	0.00207559	0.223497	7.96836e-07	1.73056e-05	CEBPD	protein_coding
ENSG00000085733.16	0.10237	0.0252107	0.107525	0.0894041	0.0507656	0.148848	CTTN	protein_coding
ENSG00000197766.8	0.214265	2.2757e-06	4.20208e-05	0.223254	8.19625e-07	1.77469e-05	CFD	protein_coding
ENSG00000086504.17	0.203252	7.50143e-06	0.000116318	0.223214	8.23431e-07	1.78092e-05	MRPL28	protein_coding
ENSG00000071859.15	0.214913	2.11722e-06	3.96155e-05	0.223199	8.24906e-07	1.78345e-05	FAM50A	protein_coding
ENSG00000240065.8	0.240923	9.6975e-08	2.8588e-06	0.223129	8.31591e-07	1.79655e-05	PSMB9	protein_coding
ENSG00000153266.13	0.149107	0.00107654	0.00804216	0.223007	8.43391e-07	1.82067e-05	FEZF2	protein_coding
ENSG00000085840.13	0.0699365	0.126785	0.343681	0.0315684	0.491106	0.680717	ORC1	protein_coding
ENSG00000085871.9	-0.125346	0.00606712	0.0340689	-0.085613	0.061441	0.170906	MGST2	protein_coding
ENSG00000085872.15	0.0795067	0.0824808	0.259381	0.0433239	0.344576	0.54982	CHERP	protein_coding
ENSG00000085978.22	-0.0532376	0.245349	0.50779	-0.0431281	0.346763	0.552085	ATG16L1	protein_coding
ENSG00000197562.10	0.194643	1.82385e-05	0.000248477	0.222962	8.47817e-07	1.82886e-05	RAB40C	protein_coding
ENSG00000157778.9	0.175528	0.000114529	0.00120283	0.222935	8.5053e-07	1.83265e-05	PSMG3	protein_coding
ENSG00000085999.13	0.00576274	0.899999	0.958092	-0.0281731	0.538909	0.718897	RAD54L	protein_coding
ENSG00000086015.22	0.0299825	0.513148	0.74398	0.00316254	0.94502	0.973884	MAST2	protein_coding
ENSG00000086061.16	0.0196267	0.668637	0.840141	-0.0256524	0.575843	0.747858	DNAJA1	protein_coding
ENSG00000086062.13	-0.0392353	0.392056	0.652208	-0.0733092	0.109436	0.257795	B4GALT1	protein_coding
ENSG00000086065.14	-0.058956	0.198194	0.450381	-0.0532112	0.245583	0.44428	CHMP5	protein_coding
ENSG00000086102.19	-0.0877679	0.0551662	0.194628	-0.06149	0.179557	0.361622	NFX1	protein_coding
ENSG00000205078.6	0.239539	1.15328e-07	3.31662e-06	0.222909	8.53044e-07	1.83738e-05	SYCE1L	protein_coding
ENSG00000086189.10	-0.0524938	0.252015	0.515381	0.00668052	0.884177	0.9412	DIMT1	protein_coding
ENSG00000147403.18	0.176807	0.00010187	0.00108712	0.222903	8.5362e-07	1.83793e-05	RPL10	protein_coding
ENSG00000159714.12	0.222226	9.23178e-07	1.94156e-05	0.222839	8.60024e-07	1.84965e-05	ZDHHC1	protein_coding
ENSG00000086232.13	-0.0776419	0.0899583	0.27539	-0.0319185	0.486309	0.676576	EIF2AK1	protein_coding
ENSG00000167799.10	0.236199	1.74485e-07	4.63794e-06	0.222821	8.61838e-07	1.85285e-05	NUDT8	protein_coding
ENSG00000086289.12	-0.0896917	0.0500231	0.180895	-0.0149348	0.744661	0.860129	EPDR1	protein_coding
ENSG00000086300.16	-0.0631625	0.167989	0.408281	-0.0652001	0.154659	0.326371	SNX10	protein_coding
ENSG00000086475.15	-0.00165081	0.971284	0.988679	-0.0229535	0.61666	0.776866	SEPHS1	protein_coding
ENSG00000175221.15	0.216161	1.84129e-06	3.51377e-05	0.222723	8.71659e-07	1.87326e-05	MED16	protein_coding
ENSG00000134571.11	0.137666	0.00255872	0.0165449	0.222719	8.71981e-07	1.87326e-05	MYBPC3	protein_coding
ENSG00000130545.16	0.191299	2.5492e-05	0.000331093	0.222679	8.76125e-07	1.88076e-05	CRB3	protein_coding
ENSG00000184076.13	0.195251	1.71503e-05	0.000235659	0.222617	8.82395e-07	1.89351e-05	UQCR10	protein_coding
ENSG00000086570.12	-0.048882	0.286172	0.553297	-0.0819571	0.0734271	0.194439	FAT2	protein_coding
ENSG00000130222.11	0.221392	1.0163e-06	2.11465e-05	0.222567	8.87464e-07	1.90295e-05	GADD45G	protein_coding
ENSG00000170498.9	0.181613	6.51021e-05	0.000739871	0.222531	8.91153e-07	1.90733e-05	KISS1	protein_coding
ENSG00000187531.14	0.213441	2.4936e-06	4.54901e-05	0.222511	8.93313e-07	1.91003e-05	SIRT7	protein_coding
ENSG00000103245.14	0.191218	2.56962e-05	0.000333656	0.222411	9.036e-07	1.92752e-05	CIAO3	protein_coding
ENSG00000101150.18	0.144908	0.00148994	0.010528	0.222309	9.14359e-07	1.94615e-05	TPD52L2	protein_coding
ENSG00000105427.10	0.206282	5.43722e-06	8.83801e-05	0.2223	9.15334e-07	1.94678e-05	CNFN	protein_coding
ENSG00000086717.18	-0.01627	0.722735	0.870183	-0.00899927	0.844421	0.919986	PPEF1	protein_coding
ENSG00000178814.17	0.187925	3.55291e-05	0.000442186	0.222257	9.19892e-07	1.95576e-05	OPLAH	protein_coding
ENSG00000160050.15	0.258678	9.54122e-09	4.14975e-07	0.222231	9.22586e-07	1.96004e-05	CCDC28B	protein_coding
ENSG00000086827.9	-0.0966104	0.0347187	0.137532	-0.0528154	0.249117	0.447799	ZW10	protein_coding
ENSG00000106336.13	0.168341	0.00021794	0.00207717	0.222144	9.31942e-07	1.97901e-05	FBXO24	protein_coding
ENSG00000086967.10	0.0272181	0.552762	0.768721	0.0119496	0.794415	0.891277	MYBPC2	protein_coding
ENSG00000086991.13	-0.0717233	0.117345	0.3272	-0.0430013	0.348183	0.553459	NOX4	protein_coding
ENSG00000087008.16	0.0638019	0.163716	0.401765	0.0581554	0.204367	0.394614	ACOX3	protein_coding
ENSG00000026297.16	0.180687	7.10312e-05	0.00079765	0.222046	9.42527e-07	1.99724e-05	RNASET2	protein_coding
ENSG00000087074.8	0.0481577	0.29338	0.561184	0.0135401	0.767788	0.874785	PPP1R15A	protein_coding
ENSG00000067606.17	0.204814	6.35841e-06	0.000101155	0.221979	9.49909e-07	2.01066e-05	PRKCZ	protein_coding
ENSG00000087077.14	0.0948928	0.0380876	0.147568	0.0763748	0.095343	0.233815	TRIP6	protein_coding
ENSG00000100949.14	0.201892	8.65361e-06	0.000130905	0.221839	9.65271e-07	2.04093e-05	RABGGTA	protein_coding
ENSG00000087086.15	0.029805	0.515646	0.7457	0.0684133	0.135288	0.298581	FTL	protein_coding
ENSG00000087087.20	0.0317975	0.487964	0.7263	-0.0437803	0.339512	0.544501	SRRT	protein_coding
ENSG00000087088.20	0.0504687	0.2708	0.53677	0.0107389	0.814847	0.90267	BAX	protein_coding
ENSG00000178381.12	0.221232	1.03517e-06	2.15159e-05	0.221818	9.67614e-07	2.04513e-05	ZFAND2A	protein_coding
ENSG00000087111.21	0.0253641	0.580141	0.787432	-0.0172683	0.706486	0.836347	PIGS	protein_coding
ENSG00000087116.16	0.0561003	0.220845	0.478688	0.0537116	0.241165	0.439309	ADAMTS2	protein_coding
ENSG00000087128.10	0.0236632	0.605804	0.803669	-0.0638116	0.163652	0.339486	TMPRSS11E	protein_coding
ENSG00000087152.15	0.0243348	0.59561	0.796566	-0.0390337	0.394496	0.596306	ATXN7L3	protein_coding
ENSG00000162517.13	0.234877	2.05197e-07	5.30966e-06	0.221808	9.68724e-07	2.04598e-05	PEF1	protein_coding
ENSG00000087191.13	0.108235	0.0179271	0.082055	0.0631293	0.168213	0.345721	PSMC5	protein_coding
ENSG00000146858.8	0.166914	0.000246881	0.00231008	0.221796	9.70061e-07	2.0473e-05	ZC3HAV1L	protein_coding
ENSG00000087237.12	0.00669605	0.883909	0.95125	0.00415125	0.927872	0.964597	CETP	protein_coding
ENSG00000087245.13	0.00965859	0.833184	0.927812	0.0315481	0.491384	0.68089	MMP2	protein_coding
ENSG00000087250.9	0.0117244	0.798205	0.910955	0.0509999	0.265783	0.466075	MT3	protein_coding
ENSG00000087253.13	-0.144878	0.00149328	0.0105471	-0.0644657	0.159368	0.333131	LPCAT2	protein_coding
ENSG00000087258.16	-0.0220774	0.630177	0.819021	0.0309054	0.500259	0.687823	GNAO1	protein_coding
ENSG00000130255.13	0.148625	0.00111796	0.00829665	0.221478	1.00629e-06	2.11292e-05	RPL36	protein_coding
ENSG00000087266.17	-0.0684045	0.135339	0.358204	-0.0827877	0.0705488	0.189066	SH3BP2	protein_coding
ENSG00000087269.16	0.00132443	0.97696	0.990723	0.0182214	0.691096	0.826634	NOP14	protein_coding
ENSG00000087274.17	-0.0313741	0.493779	0.730255	-0.0581854	0.204132	0.394254	ADD1	protein_coding
ENSG00000140995.17	0.196492	1.51195e-05	0.000211484	0.221475	1.00666e-06	2.11292e-05	DEF8	protein_coding
ENSG00000215845.11	0.174674	0.000123792	0.00128673	0.221176	1.04188e-06	2.17496e-05	TSTD1	protein_coding
ENSG00000174775.17	0.212402	2.79703e-06	5.01118e-05	0.221053	1.05664e-06	2.20097e-05	HRAS	protein_coding
ENSG00000087303.18	-0.0385676	0.40017	0.65901	-0.0343908	0.453166	0.648761	NID2	protein_coding
ENSG00000151715.8	0.199673	1.09038e-05	0.000159739	0.220914	1.07369e-06	2.23165e-05	TMEM45B	protein_coding
ENSG00000087365.16	0.00177721	0.969087	0.987891	-0.0352892	0.441445	0.638683	SF3B2	protein_coding
ENSG00000092841.19	0.182853	5.78934e-05	0.00067052	0.220806	1.08702e-06	2.2561e-05	MYL6	protein_coding
ENSG00000125505.17	0.214756	2.15454e-06	4.01442e-05	0.220764	1.09227e-06	2.26618e-05	MBOAT7	protein_coding
ENSG00000174917.9	0.158238	0.000515748	0.00433231	0.220635	1.10859e-06	2.29424e-05	MICOS13	protein_coding
ENSG00000087494.16	-0.00984187	0.830066	0.926279	0.0464668	0.310678	0.515341	PTHLH	protein_coding
ENSG00000087495.17	-0.0292298	0.523786	0.751562	0.0335606	0.464151	0.657701	PHACTR3	protein_coding
ENSG00000165886.5	0.212146	2.87687e-06	5.14229e-05	0.220605	1.11235e-06	2.30038e-05	UBTD1	protein_coding
ENSG00000087510.7	-0.0298996	0.514314	0.744671	-0.0467353	0.307887	0.512306	TFAP2C	protein_coding
ENSG00000087586.18	-0.0448486	0.327847	0.595271	-0.0225082	0.623515	0.781603	AURKA	protein_coding
ENSG00000087589.16	0.0962126	0.0354755	0.139866	0.0584108	0.202383	0.391999	CASS4	protein_coding
ENSG00000087842.11	-0.0644719	0.159328	0.395292	-0.0471591	0.303516	0.507643	PIR	protein_coding
ENSG00000116857.17	0.177082	9.9316e-05	0.00106382	0.220397	1.13914e-06	2.34984e-05	TMEM9	protein_coding
ENSG00000087903.13	0.0805113	0.0786653	0.25071	0.0722317	0.114763	0.266501	RFX2	protein_coding
ENSG00000087995.16	-0.0874378	0.0560912	0.197059	-0.0635602	0.165321	0.341706	METTL2A	protein_coding
ENSG00000180209.12	0.194081	1.93008e-05	0.000260911	0.220343	1.14626e-06	2.36187e-05	MYLPF	protein_coding
ENSG00000185614.7	0.214576	2.19813e-06	4.08374e-05	0.220311	1.15041e-06	2.36802e-05	INKA1	protein_coding
ENSG00000088038.19	0.130265	0.00433471	0.0257126	0.0801709	0.0799419	0.206653	CNOT3	protein_coding
ENSG00000088053.11	0.0496629	0.278535	0.54482	0.0164308	0.720108	0.844441	GP6	protein_coding
ENSG00000140688.17	0.205728	5.76875e-06	9.28256e-05	0.220197	1.16557e-06	2.39323e-05	RUSF1	protein_coding
ENSG00000106211.10	0.23923	1.19873e-07	3.43019e-06	0.220156	1.17101e-06	2.40099e-05	HSPB1	protein_coding
ENSG00000132702.13	0.288011	1.39138e-10	1.24197e-08	0.22004	1.18661e-06	2.42865e-05	HAPLN2	protein_coding
ENSG00000088256.9	0.0736398	0.107842	0.31004	0.067392	0.141231	0.307141	GNA11	protein_coding
ENSG00000164897.14	0.168616	0.00021274	0.00203731	0.220013	1.19032e-06	2.43451e-05	TMUB1	protein_coding
ENSG00000188095.6	0.282274	3.31055e-10	2.52453e-08	0.21994	1.20036e-06	2.45244e-05	MESP2	protein_coding
ENSG00000242802.9	0.161107	0.000405912	0.00354037	0.219731	1.22925e-06	2.49816e-05	AP5Z1	protein_coding
ENSG00000170889.14	0.165871	0.000270279	0.00249575	0.219703	1.23326e-06	2.50365e-05	RPS9	protein_coding
ENSG00000169689.15	0.225799	6.09054e-07	1.35441e-05	0.219597	1.24819e-06	2.52595e-05	CENPX	protein_coding
ENSG00000088340.17	-0.0469551	0.305615	0.573833	-0.00842715	0.854197	0.925631	FER1L4	transcribed_unitary_pseudogene
ENSG00000177045.10	0.212196	2.86127e-06	5.11599e-05	0.219545	1.2557e-06	2.53849e-05	SIX5	protein_coding
ENSG00000088367.23	-0.0414031	0.366408	0.631081	0.0043866	0.923795	0.962281	EPB41L1	protein_coding
ENSG00000088386.17	-0.0543775	0.235373	0.496151	-0.0172709	0.706443	0.836338	SLC15A1	protein_coding
ENSG00000088387.19	-0.0163757	0.721009	0.869255	-0.0179584	0.695331	0.829262	DOCK9	protein_coding
ENSG00000088448.14	-0.0178286	0.697423	0.85584	-0.00267068	0.95356	0.978196	ANKRD10	protein_coding
ENSG00000088451.11	-0.0760544	0.0967442	0.288718	0.0392397	0.392004	0.593942	TGDS	protein_coding
ENSG00000088538.13	0.00578421	0.899628	0.957999	-0.0183346	0.689277	0.82538	DOCK3	protein_coding
ENSG00000106009.16	0.153001	0.000790468	0.0062071	0.21953	1.25785e-06	2.54104e-05	BRAT1	protein_coding
ENSG00000067836.13	0.207011	5.02834e-06	8.27147e-05	0.219352	1.28355e-06	2.58569e-05	ROGDI	protein_coding
ENSG00000088726.16	-0.018378	0.68858	0.85192	-0.0594296	0.194609	0.381587	TMEM40	protein_coding
ENSG00000088727.13	0.0090671	0.843263	0.932274	0.0288873	0.528664	0.710672	KIF9	protein_coding
ENSG00000103249.18	0.199985	1.05562e-05	0.000155709	0.219224	1.30242e-06	2.61547e-05	CLCN7	protein_coding
ENSG00000148450.13	0.206648	5.22834e-06	8.54918e-05	0.21895	1.34362e-06	2.68416e-05	MSRB2	protein_coding
ENSG00000088782.5	-0.0168145	0.713855	0.865352	0.00614212	0.893453	0.946097	DEFB127	protein_coding
ENSG00000088808.18	-0.0386799	0.398798	0.658005	-0.0593437	0.195255	0.382359	PPP1R13B	protein_coding
ENSG00000088812.18	-0.0295603	0.519101	0.748577	-0.0231821	0.613155	0.774506	ATRN	protein_coding
ENSG00000187479.8	0.175225	0.000117745	0.00123255	0.218945	1.34446e-06	2.6849e-05	C11orf96	protein_coding
ENSG00000037757.14	0.207605	4.71743e-06	7.82486e-05	0.218829	1.36231e-06	2.71678e-05	MRI1	protein_coding
ENSG00000146701.12	0.164232	0.00031125	0.00281466	0.218809	1.36539e-06	2.72198e-05	MDH2	protein_coding
ENSG00000088833.17	0.0395881	0.387811	0.648555	0.0252961	0.581158	0.751731	NSFL1C	protein_coding
ENSG00000108561.8	0.195089	1.7434e-05	0.000238646	0.218436	1.42436e-06	2.82585e-05	C1QBP	protein_coding
ENSG00000088854.12	-0.0650793	0.155426	0.389404	-0.0405618	0.376235	0.579957	C20orf194	protein_coding
ENSG00000088876.13	-0.0933357	0.0413772	0.157392	-0.07401	0.106078	0.252195	ZNF343	protein_coding
ENSG00000167397.15	0.173926	0.000132486	0.0013626	0.21836	1.4367e-06	2.8464e-05	VKORC1	protein_coding
ENSG00000088882.8	0.0298271	0.515334	0.745523	0.0412716	0.367933	0.572474	CPXM1	protein_coding
ENSG00000088888.18	-0.0501154	0.274174	0.540334	-0.00691505	0.880141	0.939088	MAVS	protein_coding
ENSG00000126246.10	0.227897	4.75513e-07	1.10006e-05	0.217997	1.49713e-06	2.94888e-05	IGFLR1	protein_coding
ENSG00000088926.14	0.0161356	0.724932	0.871287	0.0188069	0.681704	0.819502	F11	protein_coding
ENSG00000088930.8	-0.105015	0.0216582	0.0953951	-0.0769005	0.0930784	0.229976	XRN2	protein_coding
ENSG00000088970.16	-0.000177243	0.996916	0.998727	0.0077006	0.866645	0.931925	KIZ	protein_coding
ENSG00000088986.11	0.0419092	0.360573	0.625832	0.0105455	0.818121	0.904461	DYNLL1	protein_coding
ENSG00000105372.8	0.175977	0.000109929	0.0011613	0.217894	1.51457e-06	2.97306e-05	RPS19	protein_coding
ENSG00000158850.15	0.183828	5.27617e-05	0.000618802	0.21784	1.52385e-06	2.98619e-05	B4GALT3	protein_coding
ENSG00000188372.15	0.182392	6.04791e-05	0.000695709	0.217793	1.53202e-06	3.00118e-05	ZP3	protein_coding
ENSG00000089012.14	0.0543281	0.235799	0.496642	0.0292432	0.523596	0.706447	SIRPG	protein_coding
ENSG00000105568.18	0.211669	3.03201e-06	5.36133e-05	0.21777	1.53596e-06	3.00787e-05	PPP2R1A	protein_coding
ENSG00000089041.17	0.0308549	0.500959	0.735264	0.000405165	0.992951	0.996516	P2RX7	protein_coding
ENSG00000101405.3	0.26563	3.66574e-09	1.87768e-07	0.217684	1.55105e-06	3.03226e-05	OXT	protein_coding
ENSG00000089050.16	-0.0944716	0.0389547	0.150099	-0.0874468	0.0560658	0.159767	RBBP9	protein_coding
ENSG00000012061.16	0.196706	1.47919e-05	0.000207664	0.217645	1.55787e-06	3.04308e-05	ERCC1	protein_coding
ENSG00000089057.15	-0.038742	0.398041	0.657497	-0.0382461	0.404113	0.605504	SLC23A2	protein_coding
ENSG00000089060.11	0.0525166	0.251809	0.51518	0.0165142	0.718747	0.843668	SLC8B1	protein_coding
ENSG00000089063.15	-0.0829998	0.0698285	0.230986	-0.0425913	0.352803	0.557861	TMEM230	protein_coding
ENSG00000089091.16	-0.0459998	0.315571	0.583583	-0.0526279	0.250804	0.449628	DZANK1	protein_coding
ENSG00000089094.19	-0.0116678	0.799158	0.9113	-0.00162121	0.971799	0.987572	KDM2B	protein_coding
ENSG00000089101.19	0.0181586	0.692106	0.853454	0.0338382	0.460462	0.654455	CFAP61	protein_coding
ENSG00000089116.4	-0.00887679	0.846512	0.933484	-0.0331344	0.469848	0.662735	LHX5	protein_coding
ENSG00000089123.16	-0.112334	0.0139974	0.0672529	-0.0667934	0.144807	0.312298	TASP1	protein_coding
ENSG00000089127.14	-0.00218784	0.961949	0.984749	-0.0151949	0.740373	0.857378	OAS1	protein_coding
ENSG00000089154.11	-0.0194241	0.671856	0.842346	-0.0694981	0.129189	0.289559	GCN1	protein_coding
ENSG00000104221.13	0.194529	1.84496e-05	0.000251115	0.217623	1.5618e-06	3.04811e-05	BRF2	protein_coding
ENSG00000089159.16	0.0668474	0.144481	0.372775	0.017866	0.696821	0.830221	PXN	protein_coding
ENSG00000089163.4	0.0775403	0.0903808	0.276382	0.0588624	0.198909	0.387589	SIRT4	protein_coding
ENSG00000089169.15	0.0306691	0.503542	0.736653	-0.0738895	0.106649	0.252997	RPH3A	protein_coding
ENSG00000159210.10	0.200969	9.5297e-06	0.000142288	0.2176	1.56588e-06	3.054e-05	SNF8	protein_coding
ENSG00000089195.15	-0.100136	0.0285919	0.118434	-0.0856547	0.0613142	0.170664	TRMT6	protein_coding
ENSG00000243649.9	0.222807	8.63154e-07	1.83107e-05	0.217498	1.58391e-06	3.08498e-05	CFB	protein_coding
ENSG00000089220.5	0.0256396	0.576033	0.784495	0.0241236	0.598809	0.764159	PEBP1	protein_coding
ENSG00000089225.20	0.013553	0.767574	0.895014	-0.0505518	0.270011	0.471023	TBX5	protein_coding
ENSG00000142959.5	0.202017	8.54151e-06	0.000129618	0.217301	1.61961e-06	3.14601e-05	BEST4	protein_coding
ENSG00000178585.15	0.232948	2.59531e-07	6.47691e-06	0.216947	1.68558e-06	3.25875e-05	CTNNBIP1	protein_coding
ENSG00000089250.19	0.00378862	0.934158	0.97292	0.0538557	0.239904	0.437954	NOS1	protein_coding
ENSG00000101986.12	0.240685	9.99124e-08	2.93637e-06	0.216936	1.68771e-06	3.26177e-05	ABCD1	protein_coding
ENSG00000089289.16	0.0504607	0.270877	0.536794	0.0464042	0.311331	0.516014	IGBP1	protein_coding
ENSG00000085831.15	0.28993	1.03669e-10	9.68938e-09	0.21691	1.69251e-06	3.26792e-05	TTC39A	protein_coding
ENSG00000169627.9	0.193956	1.95452e-05	0.000263776	0.216577	1.75724e-06	3.38366e-05	BOLA2B	protein_coding
ENSG00000089351.14	0.0572791	0.211281	0.466976	0.0369571	0.42015	0.620567	GRAMD1A	protein_coding
ENSG00000130598.16	0.187577	3.6756e-05	0.000455389	0.21636	1.80051e-06	3.45541e-05	TNNI2	protein_coding
ENSG00000129465.16	0.173316	0.000139987	0.00142562	0.216272	1.81836e-06	3.48618e-05	RIPK3	protein_coding
ENSG00000149499.12	0.19319	2.11084e-05	0.000281123	0.216093	1.85525e-06	3.54864e-05	EML3	protein_coding
ENSG00000089505.18	0.0725285	0.113276	0.320075	0.0668317	0.144576	0.311866	CMTM1	protein_coding
ENSG00000089558.9	0.0449769	0.326464	0.594052	0.0489378	0.285622	0.488341	KCNH4	protein_coding
ENSG00000089597.18	0.0385015	0.400979	0.659831	-0.00339734	0.940945	0.971643	GANAB	protein_coding
ENSG00000089639.11	0.107097	0.0191763	0.0866197	0.0856893	0.061209	0.170458	GMIP	protein_coding
ENSG00000163499.12	0.282443	3.22794e-10	2.48125e-08	0.21609	1.85599e-06	3.54888e-05	CRYBA2	protein_coding
ENSG00000089685.15	0.0413007	0.367596	0.632024	0.0271336	0.553996	0.730875	BIRC5	protein_coding
ENSG00000054967.13	0.231138	3.22934e-07	7.77932e-06	0.215956	1.8841e-06	3.59666e-05	RELT	protein_coding
ENSG00000089693.11	0.0985579	0.0312089	0.126742	0.0703807	0.124385	0.282054	MLF2	protein_coding
ENSG00000204052.4	0.198509	1.22958e-05	0.000177396	0.215871	1.90217e-06	3.62874e-05	LRRC73	protein_coding
ENSG00000064687.13	0.233318	2.48139e-07	6.22771e-06	0.215792	1.91892e-06	3.65585e-05	ABCA7	protein_coding
ENSG00000089775.12	-0.051385	0.262186	0.526599	-0.0143413	0.754477	0.866636	ZBTB25	protein_coding
ENSG00000089818.18	-0.0870943	0.0570676	0.199478	-0.0462579	0.31286	0.517394	NECAP1	protein_coding
ENSG00000128645.15	0.278088	6.15442e-10	4.23845e-08	0.215708	1.93717e-06	3.68819e-05	HOXD1	protein_coding
ENSG00000089847.12	0.0812809	0.0758406	0.244179	0.0435965	0.341545	0.546782	ANKRD24	protein_coding
ENSG00000089876.12	-0.0179692	0.695157	0.855238	-0.0635928	0.165104	0.341429	DHX32	protein_coding
ENSG00000163453.11	0.167292	0.00023889	0.00224589	0.215691	1.94084e-06	3.69394e-05	IGFBP7	protein_coding
ENSG00000103274.11	0.242512	7.93652e-08	2.42922e-06	0.215659	1.94775e-06	3.70587e-05	NUBP1	protein_coding
ENSG00000116586.12	0.185865	4.33912e-05	0.00052475	0.215252	2.03851e-06	3.85405e-05	LAMTOR2	protein_coding
ENSG00000258947.7	0.252012	2.3268e-08	8.63166e-07	0.215148	2.06246e-06	3.89452e-05	TUBB3	protein_coding
ENSG00000090020.11	0.0686561	0.133904	0.355775	0.0101852	0.824234	0.908186	SLC9A1	protein_coding
ENSG00000090054.15	-0.131635	0.00393937	0.0237393	-0.0809288	0.0771225	0.201491	SPTLC1	protein_coding
ENSG00000214309.5	0.168235	0.000219978	0.00209408	0.215122	2.06838e-06	3.90187e-05	MBLAC1	protein_coding
ENSG00000090061.17	-0.0983129	0.031633	0.12795	-0.0556239	0.224797	0.419814	CCNK	protein_coding
ENSG00000163633.12	0.186705	4.00049e-05	0.000489322	0.215065	2.08163e-06	3.92171e-05	C4orf36	protein_coding
ENSG00000101940.18	0.241015	9.58609e-08	2.83467e-06	0.215057	2.0835e-06	3.92395e-05	WDR13	protein_coding
ENSG00000042753.12	0.220223	1.16204e-06	2.36825e-05	0.215034	2.08869e-06	3.93245e-05	AP2S1	protein_coding
ENSG00000163013.12	0.181626	6.50266e-05	0.000739159	0.214971	2.10351e-06	3.95775e-05	FBXO41	protein_coding
ENSG00000104899.8	0.25183	2.38299e-08	8.79476e-07	0.214822	2.13871e-06	4.0148e-05	AMH	protein_coding
ENSG00000090273.14	0.122958	0.00711424	0.0388279	0.07551	0.0991634	0.240368	NUDC	protein_coding
ENSG00000187583.11	0.193991	1.94775e-05	0.000262992	0.214571	2.19941e-06	4.11138e-05	PLEKHN1	protein_coding
ENSG00000164587.13	0.195334	1.7007e-05	0.000234026	0.214534	2.2085e-06	4.1243e-05	RPS14	protein_coding
ENSG00000138100.14	0.267594	2.78363e-09	1.50061e-07	0.214488	2.21977e-06	4.13929e-05	TRIM54	protein_coding
ENSG00000182325.11	0.178133	9.01305e-05	0.000979241	0.214487	2.22012e-06	4.13929e-05	FBXL6	protein_coding
ENSG00000090382.7	0.111334	0.0148782	0.0706881	0.0590262	0.19766	0.385882	LYZ	protein_coding
ENSG00000090402.8	-0.0831596	0.0692903	0.229707	-0.0626571	0.171424	0.35025	SI	protein_coding
ENSG00000103490.14	0.208606	4.2341e-06	7.1488e-05	0.214444	2.23086e-06	4.15538e-05	PYCARD	protein_coding
ENSG00000090447.12	0.0160231	0.726772	0.872205	0.0411243	0.369646	0.574147	TFAP4	protein_coding
ENSG00000165215.6	0.182747	5.84808e-05	0.000675828	0.214443	2.23092e-06	4.15538e-05	CLDN3	protein_coding
ENSG00000090487.11	-0.0386801	0.398797	0.658005	-0.0117835	0.797211	0.89267	SPG21	protein_coding
ENSG00000090512.12	0.0164105	0.72044	0.868891	-0.0213148	0.642045	0.794588	FETUB	protein_coding
ENSG00000090520.11	-0.0336822	0.462533	0.707176	-0.00593491	0.897027	0.948336	DNAJB11	protein_coding
ENSG00000179698.14	0.198644	1.21261e-05	0.000175107	0.214281	2.27157e-06	4.2229e-05	WDR97	protein_coding
ENSG00000090534.20	-0.0507106	0.268508	0.534195	-0.0160291	0.726674	0.848339	THPO	protein_coding
ENSG00000130479.11	0.220778	1.09056e-06	2.24885e-05	0.214226	2.28561e-06	4.24352e-05	MAP1S	protein_coding
ENSG00000090554.13	0.062659	0.171411	0.413111	0.0243205	0.595827	0.761908	FLT3LG	protein_coding
ENSG00000256269.10	0.216907	1.69323e-06	3.27134e-05	0.214135	2.30866e-06	4.28079e-05	HMBS	protein_coding
ENSG00000140939.14	0.140434	0.00208701	0.0139913	0.213965	2.35268e-06	4.34843e-05	NOL3	protein_coding
ENSG00000077348.9	0.1697	0.000193349	0.0018788	0.213919	2.36479e-06	4.36799e-05	EXOSC5	protein_coding
ENSG00000090615.15	-0.0102632	0.822909	0.92332	0.00299772	0.947881	0.975481	GOLGA3	protein_coding
ENSG00000090621.15	-0.023783	0.603981	0.802178	0.0288364	0.529391	0.711149	PABPC4	protein_coding
ENSG00000090659.18	0.0388665	0.396526	0.656355	0.0191395	0.67639	0.815849	CD209	protein_coding
ENSG00000090661.12	-0.0335477	0.464324	0.708759	0.031838	0.487409	0.677521	CERS4	protein_coding
ENSG00000161013.17	0.170436	0.000181155	0.0017771	0.213747	2.41048e-06	4.44241e-05	MGAT4B	protein_coding
ENSG00000090686.16	-0.114528	0.0122231	0.0603081	-0.0798914	0.0810025	0.208599	USP48	protein_coding
ENSG00000090776.6	0.0300839	0.511722	0.742942	-0.0137338	0.764564	0.872474	EFNB1	protein_coding
ENSG00000090857.14	-0.0481825	0.293131	0.560916	-0.0262872	0.56643	0.740359	PDPR	protein_coding
ENSG00000090861.17	0.0561695	0.220275	0.477887	0.00465316	0.91918	0.959806	AARS1	protein_coding
ENSG00000090863.12	0.0153677	0.73753	0.878596	-0.0173145	0.705737	0.835921	GLG1	protein_coding
ENSG00000141337.12	0.265431	3.76876e-09	1.9219e-07	0.213608	2.4478e-06	4.5083e-05	ARSG	protein_coding
ENSG00000154358.22	0.149812	0.00101853	0.00767751	0.213412	2.5017e-06	4.59083e-05	OBSCN	protein_coding
ENSG00000090924.15	-0.0213985	0.640736	0.825311	-0.0462947	0.312475	0.517092	PLEKHG2	protein_coding
ENSG00000188015.10	0.151088	0.000920799	0.00705725	0.213367	2.51419e-06	4.60846e-05	S100A3	protein_coding
ENSG00000090971.5	0.0737741	0.107199	0.308748	0.0698301	0.127365	0.286689	NAT14	protein_coding
ENSG00000090975.13	0.0602847	0.188253	0.437125	0.0437494	0.339853	0.544882	PITPNM2	protein_coding
ENSG00000204348.10	0.206844	5.11921e-06	8.39218e-05	0.213291	2.53543e-06	4.63578e-05	DXO	protein_coding
ENSG00000102225.16	0.247236	4.33918e-08	1.4601e-06	0.213224	2.55429e-06	4.66563e-05	CDK16	protein_coding
ENSG00000091010.6	0.0260579	0.569821	0.780206	-0.040534	0.376563	0.580229	POU4F3	protein_coding
ENSG00000076604.15	0.223536	7.93198e-07	1.70465e-05	0.213113	2.58562e-06	4.71538e-05	TRAF4	protein_coding
ENSG00000091073.19	0.085232	0.0626094	0.213572	0.0414279	0.36612	0.570907	DTX2	protein_coding
ENSG00000091106.19	-0.0269091	0.557281	0.772146	-0.0366891	0.423531	0.623705	NLRC4	protein_coding
ENSG00000159479.17	0.212911	2.64428e-06	4.77696e-05	0.212913	2.6435e-06	4.8133e-05	MED8	protein_coding
ENSG00000091128.13	0.00277818	0.951693	0.980649	-0.0483527	0.291428	0.494698	LAMB4	protein_coding
ENSG00000153443.13	0.199959	1.05846e-05	0.000156015	0.212872	2.6557e-06	4.834e-05	UBALD1	protein_coding
ENSG00000205084.11	0.188644	3.31191e-05	0.000415696	0.212774	2.68459e-06	4.88195e-05	TMEM231	protein_coding
ENSG00000113763.12	0.188587	3.33048e-05	0.000417666	0.212764	2.68745e-06	4.88562e-05	UNC5A	protein_coding
ENSG00000091138.13	-0.0611325	0.182105	0.428132	-0.00115446	0.979916	0.990653	SLC26A3	protein_coding
ENSG00000204435.15	0.168044	0.000223696	0.00212455	0.212726	2.69881e-06	4.90162e-05	CSNK2B	protein_coding
ENSG00000198715.13	0.174709	0.000123406	0.00128341	0.212698	2.70715e-06	4.91367e-05	GLMP	protein_coding
ENSG00000091164.13	-0.0736531	0.107778	0.309904	-0.0179426	0.695586	0.829366	TXNL1	protein_coding
ENSG00000091181.20	-0.077008	0.0926207	0.280793	-0.066167	0.148621	0.31791	IL5RA	protein_coding
ENSG00000091262.16	-0.0576168	0.208596	0.463667	-0.0398845	0.384264	0.587597	ABCC6	protein_coding
ENSG00000005882.12	0.198867	1.18512e-05	0.000171783	0.212652	2.72084e-06	4.93386e-05	PDK2	protein_coding
ENSG00000196544.8	0.207726	4.65624e-06	7.74122e-05	0.212558	2.74908e-06	4.98035e-05	BORCS6	protein_coding
ENSG00000167393.18	0.213899	2.37009e-06	4.35578e-05	0.212555	2.75011e-06	4.98065e-05	PPP2R3B	protein_coding
ENSG00000170128.5	0.230527	3.47516e-07	8.29515e-06	0.212484	2.77179e-06	5.01676e-05	GPR25	protein_coding
ENSG00000091482.8	-0.0819789	0.0733502	0.238659	-0.0294896	0.520102	0.703827	SMPX	protein_coding
ENSG00000091483.7	0.0780235	0.0883856	0.272128	0.0440755	0.336263	0.541205	FH	protein_coding
ENSG00000091490.11	-0.0528409	0.248889	0.512062	-0.0413428	0.367107	0.571758	SEL1L3	protein_coding
ENSG00000160439.16	0.185271	4.59467e-05	0.000550309	0.212467	2.77702e-06	5.02306e-05	RDH13	protein_coding
ENSG00000175390.15	0.203308	7.45729e-06	0.000115758	0.212459	2.77927e-06	5.02556e-05	EIF3F	protein_coding
ENSG00000091536.19	0.0841331	0.0660826	0.222194	0.0645168	0.159037	0.332645	MYO15A	protein_coding
ENSG00000091542.9	0.0739477	0.106373	0.307042	0.0486582	0.288387	0.491405	ALKBH5	protein_coding
ENSG00000091583.11	-0.0191216	0.676677	0.844892	0.0161693	0.72438	0.846858	APOH	protein_coding
ENSG00000091592.16	0.0578096	0.207075	0.46162	0.0139148	0.761555	0.870627	NLRP1	protein_coding
ENSG00000091622.16	0.0465387	0.309929	0.578295	0.0451953	0.324117	0.529087	PITPNM3	protein_coding
ENSG00000091640.8	0.0487579	0.287398	0.554736	0.0176775	0.699863	0.832231	SPAG7	protein_coding
ENSG00000091651.9	-0.0636374	0.164807	0.403457	-0.0463095	0.312321	0.516949	ORC6	protein_coding
ENSG00000091656.19	-0.111221	0.0149815	0.0711149	-0.0660549	0.149312	0.318813	ZFHX4	protein_coding
ENSG00000091664.9	0.0310762	0.497892	0.733176	-0.0138302	0.762961	0.87144	SLC17A6	protein_coding
ENSG00000140859.16	0.238703	1.27993e-07	3.61761e-06	0.212423	2.79049e-06	5.04268e-05	KIFC3	protein_coding
ENSG00000091732.17	0.0321736	0.48283	0.722525	0.015834	0.729871	0.850364	ZC3HC1	protein_coding
ENSG00000091831.24	-0.0539211	0.239332	0.500484	-0.0571964	0.211941	0.404182	ESR1	protein_coding
ENSG00000221838.10	0.162184	0.000370618	0.00327308	0.212382	2.80297e-06	5.05904e-05	AP4M1	protein_coding
ENSG00000161956.13	0.159395	0.00046851	0.00400148	0.212032	2.9132e-06	5.22344e-05	SENP3	protein_coding
ENSG00000116544.12	0.168229	0.000220097	0.00209487	0.212016	2.91844e-06	5.22958e-05	DLGAP3	protein_coding
ENSG00000170296.10	0.159362	0.00046979	0.00401063	0.211817	2.98285e-06	5.3284e-05	GABARAP	protein_coding
ENSG00000091986.16	-0.0514801	0.261302	0.525801	-0.00815818	0.858802	0.928137	CCDC80	protein_coding
ENSG00000092009.10	-0.0672156	0.142278	0.369419	-0.0527735	0.249494	0.44827	CMA1	protein_coding
ENSG00000273154.3	0.196897	1.45062e-05	0.000204251	0.211792	2.99099e-06	5.34129e-05	AL121845.3	protein_coding
ENSG00000092020.10	-0.07487	0.102068	0.298902	0.0252274	0.582185	0.752316	PPP2R3C	protein_coding
ENSG00000263429.3	0.196843	1.45867e-05	0.000205233	0.211752	3.00439e-06	5.3619e-05	TMEM238L	protein_coding
ENSG00000092051.17	0.0211569	0.644513	0.827157	0.052966	0.247769	0.446657	JPH4	protein_coding
ENSG00000092054.13	0.117128	0.0103795	0.052769	-0.0303235	0.508366	0.694162	MYH7	protein_coding
ENSG00000092067.6	0.0569687	0.21377	0.470115	0.0833791	0.0685561	0.185221	CEBPE	protein_coding
ENSG00000092068.20	-0.038738	0.398091	0.657497	-0.0365251	0.425607	0.625655	SLC7A8	protein_coding
ENSG00000105618.14	0.181135	6.81061e-05	0.000768701	0.211726	3.0129e-06	5.37376e-05	PRPF31	protein_coding
ENSG00000104983.8	0.191482	2.50309e-05	0.000326195	0.211682	3.02749e-06	5.39475e-05	CCDC61	protein_coding
ENSG00000092098.17	0.121887	0.00763441	0.0411528	0.0752549	0.100313	0.242319	RNF31	protein_coding
ENSG00000204839.9	0.187766	3.60842e-05	0.000447953	0.211634	3.04337e-06	5.4197e-05	MROH6	protein_coding
ENSG00000126602.11	0.175596	0.000113824	0.00119695	0.211511	3.08491e-06	5.48586e-05	TRAP1	protein_coding
ENSG00000015475.19	0.188349	3.40884e-05	0.000426467	0.211389	3.12657e-06	5.54898e-05	BID	protein_coding
ENSG00000130717.13	0.219798	1.21995e-06	2.47053e-05	0.211347	3.14103e-06	5.57122e-05	UCK1	protein_coding
ENSG00000197905.10	0.183807	5.28673e-05	0.000619915	0.211341	3.14285e-06	5.57272e-05	TEAD4	protein_coding
ENSG00000183010.17	0.221997	9.4791e-07	1.98527e-05	0.211267	3.16855e-06	5.60664e-05	PYCR1	protein_coding
ENSG00000092203.15	-0.0148388	0.746246	0.883408	-0.0274524	0.549347	0.727166	TOX4	protein_coding
ENSG00000092208.17	-0.0726418	0.112712	0.319013	-0.050044	0.274859	0.47635	GEMIN2	protein_coding
ENSG00000173992.9	0.200079	1.04546e-05	0.000154297	0.211266	3.16879e-06	5.60664e-05	CCS	protein_coding
ENSG00000092330.18	0.0980969	0.032011	0.129152	0.0773676	0.0911028	0.226661	TINF2	protein_coding
ENSG00000092345.14	-0.020327	0.657552	0.833618	-0.0722953	0.114443	0.26598	DAZL	protein_coding
ENSG00000108828.16	0.211909	2.95286e-06	5.24821e-05	0.211198	3.19253e-06	5.63651e-05	VAT1	protein_coding
ENSG00000125817.8	0.210318	3.51522e-06	6.07217e-05	0.211174	3.20115e-06	5.64826e-05	CENPB	protein_coding
ENSG00000182809.11	0.17021	0.000184818	0.00180719	0.211163	3.20475e-06	5.65116e-05	CRIP2	protein_coding
ENSG00000092445.12	0.0161731	0.724318	0.871093	0.0330936	0.470395	0.663095	TYRO3	protein_coding
ENSG00000141480.18	0.183502	5.44242e-05	0.000635711	0.211105	3.22546e-06	5.68245e-05	ARRB2	protein_coding
ENSG00000032444.17	0.222125	9.33948e-07	1.96102e-05	0.211045	3.24664e-06	5.7058e-05	PNPLA6	protein_coding
ENSG00000092531.10	-0.0943663	0.0391743	0.150663	-0.02961	0.518398	0.702314	SNAP23	protein_coding
ENSG00000092607.15	0.0626657	0.171365	0.413035	0.00214801	0.962641	0.982801	TBX15	protein_coding
ENSG00000092621.13	-0.0763428	0.0954821	0.286317	-0.0484282	0.290674	0.493741	PHGDH	protein_coding
ENSG00000092758.18	0.0259544	0.571355	0.781191	0.0816143	0.0746426	0.19678	COL9A3	protein_coding
ENSG00000092820.18	0.0990223	0.0304184	0.12425	0.00226376	0.96063	0.981816	EZR	protein_coding
ENSG00000198242.14	0.169254	0.00020113	0.00194098	0.210768	3.34669e-06	5.85127e-05	RPL23A	protein_coding
ENSG00000103502.14	0.161758	0.000384212	0.00337616	0.210696	3.37282e-06	5.88089e-05	CDIPT	protein_coding
ENSG00000092850.12	0.0573186	0.210965	0.466601	0.0500375	0.274921	0.476417	TEKT2	protein_coding
ENSG00000172273.13	0.201633	8.89143e-06	0.000133974	0.210647	3.39098e-06	5.90718e-05	HINFP	protein_coding
ENSG00000182853.12	0.224438	7.14166e-07	1.55807e-05	0.210503	3.445e-06	5.9886e-05	VMO1	protein_coding
ENSG00000092929.12	0.00739366	0.871914	0.94593	-0.014843	0.746177	0.861095	UNC13D	protein_coding
ENSG00000103227.19	0.209682	3.76721e-06	6.44175e-05	0.210489	3.4503e-06	5.996e-05	LMF1	protein_coding
ENSG00000092964.18	0.123008	0.00709115	0.0387166	0.0835983	0.0678291	0.183904	DPYSL2	protein_coding
ENSG00000092969.12	-0.0591465	0.196746	0.448489	-0.0377816	0.409849	0.611094	TGFB2	protein_coding
ENSG00000117362.13	0.171888	0.000159163	0.00159036	0.210322	3.51346e-06	6.09106e-05	APH1A	protein_coding
ENSG00000177105.10	0.241461	9.06248e-08	2.70204e-06	0.21031	3.51823e-06	6.09733e-05	RHOG	protein_coding
ENSG00000093009.11	0.0808795	0.0773035	0.247562	0.0371728	0.417441	0.617979	CDC45	protein_coding
ENSG00000175701.10	0.183468	5.46015e-05	0.000637652	0.210307	3.5192e-06	6.09733e-05	MTLN	protein_coding
ENSG00000093072.18	-0.020292	0.658105	0.833804	-0.0225261	0.623239	0.781392	ADA2	protein_coding
ENSG00000093100.13	-0.0256914	0.575262	0.783957	-0.0688752	0.132664	0.294745	AC016026.1	lncRNA
ENSG00000093134.15	0.0749386	0.101754	0.298211	0.0490332	0.284683	0.487406	VNN3	protein_coding
ENSG00000162413.16	0.200467	1.00409e-05	0.000148917	0.210298	3.52291e-06	6.10193e-05	KLHL21	protein_coding
[truncated: 58,661 more rows]
