# Supplementary material for: Comprehensive analysis of KLHL35 expression and its prognostic value in cancer: implications for colorectal cancer diagnosis and therapy
Source: Discov Oncol. 2025 Oct 20;16:1921. doi: 10.1007/s12672-025-03715-5 (PMC12537653; doi:10.1007/s12672-025-03715-5)
Supplement: Supplementary file 8 — Supplementary Material 8. [file 12672_2025_3715_MOESM8_ESM.xlsx]

## Sheet: 整理
Characteristics	Total(N)	HR(95% CI) Univariate analysis	P value Univariate analysis	HR(95% CI) Multivariate analysis	P value Multivariate analysis
Pathologic T stage	476
T1	11	Reference		Reference
T2	83	0.417 (0.080 - 2.159)	0.297	52071509730600103114653625563811414016.0000 (0.000 - Inf)	0.999
T3	322	1.291 (0.316 - 5.268)	0.722	752.022 (0.000 - Inf)	1.000
T4	60	3.508 (0.818 - 15.037)	0.091	0.000 (0.000 - Inf)	1.000
Pathologic N stage	477
N0	283	Reference		Reference
N1	108	1.681 (1.019 - 2.771)	0.042	71948312524644995880372488110080.0000 (0.000 - Inf)	0.999
N2	86	4.051 (2.593 - 6.329)	< 0.001	0.000 (0.000 - Inf)	1.000
Pathologic M stage	414
M0	348	Reference		Reference
M1	66	4.193 (2.683 - 6.554)	< 0.001	28563772534921598671182715762004979821417785042870957647391332439977258117970447403489301320054737050169171935482516181352448.0000 (0.000 - Inf)	0.999
Age	477
<= 65	194	Reference		Reference
> 65	283	1.610 (1.052 - 2.463)	0.028	0.000 (0.000 - Inf)	1.000
Lymphatic invasion	433
No	265	Reference		Reference
Yes	168	2.450 (1.614 - 3.720)	< 0.001	1454641.1545 (0.000 - Inf)	1.000
History of colon polyps	407
No	262	Reference
Yes	145	0.741 (0.442 - 1.242)	0.255
Pathologic stage	466
Stage I	81	Reference		Reference
Stage II	186	2.035 (0.785 - 5.273)	0.143	37772058461287899112838154321657856.0000 (0.000 - Inf)	0.999
Stage III	133	3.683 (1.436 - 9.448)	0.007	0.003 (0.000 - Inf)	1.000
Stage IV	66	9.294 (3.608 - 23.936)	< 0.001	1.000 (0.000 - Inf)	1.000
CEA level	302
<= 5	195	Reference		Reference
> 5	107	3.128 (1.788 - 5.471)	< 0.001	0.000 (0.000 - Inf)	0.999
Perineural invasion	181
No	135	Reference		Reference
Yes	46	1.940 (0.982 - 3.832)	0.056	2.595 (0.000 - Inf)	1.000
KLHL35	477	1.225 (1.040 - 1.443)	0.015	0.897 (0.000 - Inf)	1.000
BMI	256
<= 25	87	Reference		Reference
> 25	169	0.549 (0.311 - 0.969)	0.038	14.517 (0.000 - Inf)	1.000
Gender	477
Female	226	Reference
Male	251	1.101 (0.746 - 1.625)	0.627
Histological type	472
Adenocarcinoma	402	Reference
Mucinous adenocarcinoma	70	1.269 (0.753 - 2.139)	0.371
Primary therapy outcome	250
PD	25	Reference		Reference
SD	4	0.930 (0.120 - 7.183)	0.944	1.000 (1.000 - 1.000)
PR	13	0.271 (0.062 - 1.191)	0.084	1.000 (1.000 - 1.000)
CR	208	0.087 (0.044 - 0.173)	< 0.001	0.000 (0.000 - Inf)	1.000
Residual tumor	373
R0	345	Reference		Reference
R1	4	1.410 (0.330 - 6.014)	0.643	1.000 (1.000 - 1.000)
R2	24	6.412 (3.378 - 12.172)	< 0.001	1.557 (0.000 - Inf)	1.000
Colon polyps present	249
No	162	Reference
Yes	87	1.324 (0.738 - 2.373)	0.346
Race	306
Asian	11	Reference
Black or African American	63	0.927 (0.208 - 4.133)	0.921
White	232	0.810 (0.196 - 3.346)	0.771

## Sheet: 原始
Characteristics	Total(N)	HR Univariate analysis	CI Low Univariate analysis	CI High Univariate analysis	P value Univariate analysis	HR Multivariate analysis	CI Low Multivariate analysis	CI High Multivariate analysis	P value Multivariate analysis
Pathologic T stage	476
T1	11	Reference				Reference
T2	83	0.416853543511774	0.0804882446465551	2.15891000606832	0.297042441194201	5.20715097306001e+37	0	Inf	0.99948283915809
T3	322	1.29102710171131	0.316410284977375	5.26768899902321	0.721809255679212	752.022005051961	0	Inf	0.99994772763863
T4	60	3.5076742822851	0.818239012839782	15.0369008046962	0.091057291094685	1.77448074993805e-09	0	Inf	0.999895618177477
Pathologic N stage	477
N0	283	Reference				Reference
N1	108	1.68075523733223	1.01940378575873	2.77116703634485	0.0418213916866857	7.1948312524645e+31	0	Inf	0.999245744421399
N2	86	4.0512475844804	2.59332166775322	6.32879723130439	7.90158424737548e-10	1.00463082405793e-78	0	Inf	0.999900195451081
Pathologic M stage	414
M0	348	Reference				Reference
M1	66	4.19314067846869	2.68277189449585	6.55382918894528	3.15640604915879e-10	2.85637725349216e+124	0	Inf	0.998589359036631
Age	477
<= 65	194	Reference				Reference
> 65	283	1.60963459941306	1.05198524566891	2.46288962159369	0.0282714155092506	3.02208024608631e-06	0	Inf	0.99987111426919
Lymphatic invasion	433
No	265	Reference				Reference
Yes	168	2.4500290419827	1.6135156983984	3.72022553763622	2.61191297862618e-05	1454641.15450839	0	Inf	0.999926490248349
History of colon polyps	407
No	262	Reference
Yes	145	0.740730897788548	0.441937453789823	1.24153827251666	0.254733837416095
Pathologic stage	466
Stage I	81	Reference				Reference
Stage II	186	2.03522781751203	0.785492393081835	5.27331939259563	0.143492341313444	3.77720584612879e+34	0	Inf	0.999333972834389
Stage III	133	3.68302586984947	1.43578804282077	9.44755016299694	0.00667688948294812	0.00313005572982475	0	Inf	0.999934337634987
Stage IV	66	9.2935111870353	3.60841965594639	23.9355059606829	3.86397933141864e-06	1	0	Inf	1
CEA level	302
<= 5	195	Reference				Reference
> 5	107	3.12751602664707	1.78777958648409	5.47123178432227	6.44188960423768e-05	1.12749900832746e-121	0	Inf	0.998637883308308
Perineural invasion	181
No	135	Reference				Reference
Yes	46	1.93994939104742	0.9821823516121	3.83167507912172	0.0563661613940821	2.59492846631354	0	Inf	0.999995306113737
KLHL35	477	1.22482469033364	1.03984575967192	1.44270965967513	0.0151948418925973	0.897172802414157	0	Inf	0.999996988705111
BMI	256
<= 25	87	Reference				Reference
> 25	169	0.54929346488351	0.311487332817527	0.96865354951845	0.0384522019827026	14.5167128669612	0	Inf	0.999986912196779
Gender	477
Female	226	Reference
Male	251	1.1012886612193	0.746411190920666	1.6248908511597	0.626848853954612
Histological type	472
Adenocarcinoma	402	Reference
Mucinous adenocarcinoma	70	1.26898628247265	0.752751179385127	2.1392542837583	0.37130360860502
Primary therapy outcome	250
PD	25	Reference				Reference
SD	4	0.929919321926586	0.1203865462819	7.18311116981029	0.944466705692645	1	1	1
PR	13	0.270693782181736	0.0615377889514608	1.19073377448855	0.0838109007943154	1	1	1
CR	208	0.0872907504834379	0.0441326502663088	0.172653921166813	2.42701582811477e-12	5.20595274261866e-11	0	Inf	0.999692943573579
Residual tumor	373
R0	345	Reference				Reference
R1	4	1.40952152825663	0.330344006173113	6.01418794194127	0.642867962303795	1	1	1
R2	24	6.41230574685995	3.37815344928194	12.171639213119	1.32514069937376e-08	1.55650472217319	0	Inf	0.999999754128441
Colon polyps present	249
No	162	Reference
Yes	87	1.32365679860114	0.73835220084874	2.37294250422631	0.346460795580422
Race	306
Asian	11	Reference
Black or African American	63	0.926893732111986	0.207850205537281	4.13341900917383	0.920720731654989
White	232	0.810065433523249	0.1960916857849	3.34642442366999	0.771022046269645
