# Supplementary material for: Comprehensive analysis of KLHL35 expression and its prognostic value in cancer: implications for colorectal cancer diagnosis and therapy
Source: Discov Oncol. 2025 Oct 20;16:1921. doi: 10.1007/s12672-025-03715-5 (PMC12537653; doi:10.1007/s12672-025-03715-5)
Supplement: Supplementary file 9 — Supplementary Material 9. [file 12672_2025_3715_MOESM9_ESM.xlsx]

## Sheet: Sheet 1
id	baseMean	log2FoldChange	lfcSE	stat	pvalue	padj	gene_name	gene_type
ENSG00000000003.15	4807.89	0.0432459	0.103953	0.416014	0.6774	0.782415	TSPAN6	protein_coding
ENSG00000000005.6	37.4462	-0.593942	0.218055	-2.72382	0.0064531	0.0205926	TNMD	protein_coding
ENSG00000000419.13	1606.88	-0.100405	0.0834806	-1.20273	0.229081	0.364708	DPM1	protein_coding
ENSG00000000457.14	419.391	0.000895704	0.0479717	0.0186715	0.985103	0.990948	SCYL3	protein_coding
ENSG00000000460.17	314.876	0.00483064	0.0669748	0.0721262	0.942501	0.964542	C1orf112	protein_coding
ENSG00000000938.13	253.013	0.215815	0.13356	1.61587	0.106123	0.203353	FGR	protein_coding
ENSG00000000971.16	759.723	-0.195247	0.133469	-1.46286	0.143505	0.256661	CFH	protein_coding
ENSG00000001036.14	2167.72	0.208733	0.054946	3.79888	0.000145351	0.000786202	FUCA2	protein_coding
ENSG00000001084.13	1382.55	-0.152705	0.0530391	-2.87911	0.00398803	0.0136415	GCLC	protein_coding
ENSG00000001167.14	1043.7	-0.0926374	0.048698	-1.90228	0.057134	0.125138	NFYA	protein_coding
ENSG00000001460.18	299.552	-0.147492	0.0612176	-2.4093	0.0159831	0.0441573	STPG1	protein_coding
ENSG00000001461.17	1259.63	0.0380654	0.0513847	0.740792	0.458819	0.602267	NIPAL3	protein_coding
ENSG00000001497.18	2020.78	0.0973031	0.0700995	1.38807	0.165115	0.285835	LAS1L	protein_coding
ENSG00000001561.7	912.445	-0.326161	0.0777396	-4.19556	2.72201e-05	0.000182476	ENPP4	protein_coding
ENSG00000001617.12	1388.86	0.238365	0.108821	2.19043	0.0284931	0.0712793	SEMA3F	protein_coding
ENSG00000001626.16	5423.86	-0.435298	0.142005	-3.06537	0.002174	0.00815018	CFTR	protein_coding
ENSG00000001629.10	1593.26	-0.238432	0.0524643	-4.54465	5.50263e-06	4.51486e-05	ANKIB1	protein_coding
ENSG00000001630.17	236.12	0.82207	0.118022	6.96537	3.27537e-12	1.54698e-10	CYP51A1	protein_coding
ENSG00000001631.16	191.781	-0.117386	0.0658173	-1.78351	0.0745031	0.154479	KRIT1	protein_coding
ENSG00000002016.18	295.264	-0.0714622	0.0591794	-1.20755	0.227219	0.362656	RAD52	protein_coding
ENSG00000002079.14	9.38938	0.219282	0.136015	1.61219	0.106921	0.204555	MYH16	transcribed_unitary_pseudogene
ENSG00000002330.14	409.217	0.790184	0.0980668	8.05761	7.77998e-16	9.76086e-14	BAD	protein_coding
ENSG00000002549.12	3596.01	0.132056	0.0756113	1.74651	0.0807218	0.164521	LAP3	protein_coding
ENSG00000002586.20	5654.75	-0.109041	0.0698066	-1.56205	0.118276	0.22107	CD99	protein_coding
ENSG00000002586.20_PAR_Y	0						CD99	protein_coding
ENSG00000002587.10	472.026	0.303455	0.0910792	3.33177	0.000862959	0.00368693	HS3ST1	protein_coding
ENSG00000002726.21	6907.76	0.179325	0.12099	1.48214	0.138303	0.249581	AOC1	protein_coding
ENSG00000002745.13	6.36148	0.528537	0.231849	2.27966	0.0226276	0.0589231	WNT16	protein_coding
ENSG00000002746.15	39.4079	-0.357524	0.161429	-2.21475	0.0267773	0.0677271	HECW1	protein_coding
ENSG00000002822.15	18.4453	0.410061	0.166593	2.46145	0.0138377	0.039181	MAD1L1	protein_coding
ENSG00000002834.18	10274.8	0.00166781	0.0548862	0.0303867	0.975759	0.984995	LASP1	protein_coding
ENSG00000002919.15	774.639	0.129089	0.0534155	2.4167	0.0156618	0.0433999	SNX11	protein_coding
ENSG00000002933.9	6959.62	0.648754	0.12747	5.08948	3.59043e-07	4.10317e-06	TMEM176A	protein_coding
ENSG00000003056.8	2225.92	0.0771842	0.0484701	1.59241	0.111293	0.211026	M6PR	protein_coding
ENSG00000003096.14	222.932	-0.215387	0.211269	-1.01949	0.30797	0.453313	KLHL13	protein_coding
ENSG00000003137.8	87.7257	-0.0762565	0.145868	-0.522776	0.60113	0.722424	CYP26B1	protein_coding
ENSG00000003147.19	2038.61	-0.0157324	0.0702399	-0.223981	0.822772	0.886012	ICA1	protein_coding
ENSG00000003249.15	797.825	0.474286	0.106194	4.4662	7.96203e-06	6.2445e-05	DBNDD1	protein_coding
ENSG00000003393.15	660.34	-0.187224	0.060399	-3.09979	0.00193656	0.00739094	ALS2	protein_coding
ENSG00000003400.15	1215.09	0.0163335	0.0789054	0.207001	0.836009	0.895246	CASP10	protein_coding
ENSG00000003402.20	2470.22	-0.180147	0.0581172	-3.09971	0.00193708	0.00739217	CFLAR	protein_coding
ENSG00000003436.16	545.635	-0.138905	0.127414	-1.09018	0.275633	0.418154	TFPI	protein_coding
ENSG00000003509.16	408.394	-0.0795829	0.0480287	-1.65699	0.0975219	0.190429	NDUFAF7	protein_coding
ENSG00000003756.17	1689.07	0.0677671	0.0533973	1.26911	0.204401	0.335378	RBM5	protein_coding
ENSG00000003987.14	26.2919	-0.279998	0.135182	-2.07126	0.0383346	0.0907349	MTMR7	protein_coding
ENSG00000003989.18	194.014	0.230218	0.189466	1.21509	0.224333	0.359365	SLC7A2	protein_coding
ENSG00000004059.11	4162.78	0.712787	0.0870643	8.18691	2.68013e-16	3.6942e-14	ARF5	protein_coding
ENSG00000004139.14	182.844	0.187997	0.074272	2.5312	0.0113673	0.0331641	SARM1	protein_coding
ENSG00000004142.12	4460.31	0.125345	0.0573682	2.18493	0.028894	0.0720953	POLDIP2	protein_coding
ENSG00000004399.13	2405.09	0.0792798	0.10321	0.768141	0.442403	0.587263	PLXND1	protein_coding
ENSG00000004455.17	4433.44	0.0417174	0.0492207	0.847558	0.396684	0.543982	AK2	protein_coding
ENSG00000004468.13	169.042	-0.0853743	0.161585	-0.528357	0.597252	0.719322	CD38	protein_coding
ENSG00000004478.8	5748.3	0.203659	0.0678773	3.0004	0.00269624	0.00978435	FKBP4	protein_coding
ENSG00000004487.17	3879.82	-0.0444106	0.0579688	-0.766112	0.443609	0.588517	KDM1A	protein_coding
ENSG00000004534.15	1972.43	-0.281257	0.0704603	-3.99171	6.55974e-05	0.000391752	RBM6	protein_coding
ENSG00000004660.15	475.657	0.273763	0.0691222	3.96057	7.47704e-05	0.000440342	CAMKK1	protein_coding
ENSG00000004700.16	517.904	-0.21342	0.0687945	-3.10228	0.00192038	0.00733738	RECQL	protein_coding
ENSG00000004766.17	754.893	-0.172545	0.058132	-2.96815	0.00299598	0.0107148	VPS50	protein_coding
ENSG00000004776.13	123.929	1.37408	0.210394	6.53098	6.53392e-11	2.14051e-09	HSPB6	protein_coding
ENSG00000004777.18	264.868	0.19203	0.0981251	1.95699	0.0503489	0.113007	ARHGAP33	protein_coding
ENSG00000004779.10	2394.6	0.177321	0.0719918	2.46307	0.0137755	0.0390239	NDUFAB1	protein_coding
ENSG00000004799.8	550.375	-0.194008	0.136817	-1.418	0.156189	0.274	PDK4	protein_coding
ENSG00000004809.14	3.09024	0.266872	0.205903	1.29611	0.194938	0.32369	SLC22A16	protein_coding
ENSG00000004838.14	18.4438	0.779926	0.154878	5.03575	4.75991e-07	5.24683e-06	ZMYND10	protein_coding
ENSG00000004846.16	4.8383	-0.981247	0.309133	-3.17419	0.00150256	0.00594917	ABCB5	protein_coding
ENSG00000004848.8	23.9792	0.523815	0.280552	1.86709	0.0618894	0.133412	ARX	protein_coding
ENSG00000004864.14	1298.71	-0.0738834	0.0614833	-1.20168	0.229487	0.365096	SLC25A13	protein_coding
ENSG00000004866.22	708.728	0.0565146	0.0492702	1.14704	0.251367	0.390523	ST7	protein_coding
ENSG00000004897.12	1585.71	-0.473353	0.0672602	-7.03764	1.95522e-12	9.86718e-11	CDC27	protein_coding
ENSG00000004939.15	2.34674	0.192472	0.301728	0.6379	0.523539	0.658715	SLC4A1	protein_coding
ENSG00000004948.16	4.73758	-0.165946	0.224645	-0.738704	0.460087	0.603404	CALCR	protein_coding
ENSG00000004961.15	1202	0.0158713	0.0585072	0.271271	0.786183	0.860945	HCCS	protein_coding
ENSG00000004975.12	981.263	0.342562	0.0565151	6.06143	1.34913e-09	3.03228e-08	DVL2	protein_coding
ENSG00000005001.10	821.945	0.563431	0.118621	4.74983	2.03583e-06	1.884e-05	PRSS22	protein_coding
ENSG00000005007.13	5121.44	0.0951071	0.0538664	1.76561	0.0774609	0.159374	UPF1	protein_coding
ENSG00000005020.13	1427.7	-0.156266	0.0824951	-1.89425	0.0581917	0.127022	SKAP2	protein_coding
ENSG00000005022.6	21950.2	0.496583	0.0908842	5.46391	4.65751e-08	6.76734e-07	SLC25A5	protein_coding
ENSG00000005059.16	538.565	0.240406	0.0982328	2.44731	0.0143927	0.0404472	MCUB	protein_coding
ENSG00000005073.6	484.46	0.00432642	0.100409	0.0430878	0.965632	0.978771	HOXA11	protein_coding
ENSG00000005075.15	1292.9	0.343679	0.0823234	4.17474	2.98322e-05	0.000197053	POLR2J	protein_coding
ENSG00000005100.13	946.738	-0.122216	0.0526038	-2.32334	0.0201611	0.0535041	DHX33	protein_coding
ENSG00000005102.14	61.0176	0.110664	0.150937	0.733182	0.463447	0.606436	MEOX1	protein_coding
ENSG00000005108.16	62.3743	-0.450546	0.16806	-2.68086	0.00734332	0.0229668	THSD7A	protein_coding
ENSG00000005156.12	1097.48	-0.0303638	0.0504447	-0.601922	0.547226	0.678884	LIG3	protein_coding
ENSG00000005175.10	925.154	-0.320886	0.0625604	-5.12922	2.9094e-07	3.41049e-06	RPAP3	protein_coding
ENSG00000005187.12	481.205	-0.48619	0.128123	-3.79472	0.00014781	0.000798221	ACSM3	protein_coding
ENSG00000005189.20	182.653	0.0940007	0.0752815	1.24866	0.211791	0.34413	REXO5	protein_coding
ENSG00000005194.15	1933.18	0.175129	0.0554379	3.15901	0.00158307	0.00621452	CIAPIN1	protein_coding
ENSG00000005206.17	2300.36	0.352193	0.0902581	3.90207	9.53738e-05	0.000543743	SPPL2B	protein_coding
ENSG00000005238.20	708.686	-0.187185	0.0824297	-2.27085	0.0231563	0.0600145	FAM214B	protein_coding
ENSG00000005243.10	175.944	-0.0261681	0.115808	-0.225962	0.821231	0.884918	COPZ2	protein_coding
ENSG00000005249.13	225.85	-0.0835179	0.152071	-0.549205	0.582865	0.707758	PRKAR2B	protein_coding
ENSG00000005302.19	988.913	-0.161998	0.0494092	-3.27869	0.00104289	0.00433814	MSL3	protein_coding
ENSG00000005339.15	3034.09	0.0589328	0.0589289	1.00007	0.317278	0.463379	CREBBP	protein_coding
ENSG00000005379.17	668.327	0.833191	0.182355	4.56905	4.89937e-06	4.07349e-05	TSPOAP1	protein_coding
ENSG00000005381.8	11.973	0.711536	0.173447	4.10232	4.09033e-05	0.00025944	MPO	protein_coding
ENSG00000005421.9	8.26406	0.852654	0.267126	3.19195	0.00141314	0.00563641	PON1	protein_coding
ENSG00000005436.14	394.726	-0.355287	0.0764424	-4.64778	3.35534e-06	2.92099e-05	GCFC2	protein_coding
ENSG00000005448.17	402.125	0.640078	0.0917713	6.97471	3.06499e-12	1.46124e-10	WDR54	protein_coding
ENSG00000005469.12	411.649	-0.253634	0.0818056	-3.10045	0.00193226	0.00737663	CROT	protein_coding
ENSG00000005471.19	48.214	-0.0240835	0.131903	-0.182585	0.855124	0.908098	ABCB4	protein_coding
ENSG00000005483.21	2491.8	-0.423737	0.0680156	-6.23	4.66425e-10	1.19933e-08	KMT2E	protein_coding
ENSG00000005486.17	2751.42	0.510297	0.0758718	6.72578	1.74649e-11	6.7085e-10	RHBDD2	protein_coding
ENSG00000005513.10	125.932	1.36653	0.221747	6.16254	7.15877e-10	1.74655e-08	SOX8	protein_coding
ENSG00000005700.15	2132.05	-0.43896	0.0759069	-5.78287	7.34351e-09	1.33687e-07	IBTK	protein_coding
ENSG00000005801.18	1000.97	-0.354687	0.0774029	-4.58235	4.59787e-06	3.85126e-05	ZNF195	protein_coding
ENSG00000005810.18	1600.81	-0.215503	0.0847804	-2.5419	0.0110253	0.0322987	MYCBP2	protein_coding
ENSG00000005812.11	1174.55	-0.0729068	0.0774125	-0.941796	0.346297	0.493017	FBXL3	protein_coding
ENSG00000005844.19	376.635	-0.0638177	0.130453	-0.489202	0.624699	0.741275	ITGAL	protein_coding
ENSG00000005882.12	807.955	0.502721	0.0868329	5.78952	7.05884e-09	1.29318e-07	PDK2	protein_coding
ENSG00000005884.18	4692.38	0.168425	0.0960064	1.75431	0.079378	0.162374	ITGA3	protein_coding
ENSG00000005889.16	873.779	-0.209597	0.072954	-2.87301	0.00406587	0.0138703	ZFX	protein_coding
ENSG00000005893.16	5128.32	-0.189612	0.065877	-2.87827	0.00399865	0.0136697	LAMP2	protein_coding
ENSG00000005961.19	11.8955	0.301244	0.146898	2.0507	0.0402962	0.0945166	ITGA2B	protein_coding
ENSG00000005981.13	21.3448	1.1665	0.254785	4.57837	4.68623e-06	3.91234e-05	ASB4	protein_coding
ENSG00000006007.12	3023.33	0.0314547	0.0534204	0.588814	0.555986	0.686412	GDE1	protein_coding
ENSG00000006015.18	1482.56	1.08127	0.103622	10.4347	1.72077e-25	2.90552e-22	REX1BD	protein_coding
ENSG00000006016.11	28.5196	0.648038	0.15959	4.06063	4.89404e-05	0.000303437	CRLF1	protein_coding
ENSG00000006025.12	952.583	-0.0808457	0.0948248	-0.85258	0.393892	0.541271	OSBPL7	protein_coding
ENSG00000006042.12	2553.58	0.194456	0.0851777	2.28295	0.0224333	0.0584621	TMEM98	protein_coding
ENSG00000006047.13	613.005	0.474401	0.111959	4.23728	2.26246e-05	0.000155687	YBX2	protein_coding
ENSG00000006059.4	0.159876	0.205102	1.24088	0.165288	0.868717		KRT33A	protein_coding
ENSG00000006062.17	492.908	0.101057	0.0738075	1.36919	0.170939	0.293597	MAP3K14	protein_coding
ENSG00000006071.15	11.8818	-0.304658	0.203383	-1.49795	0.134146	0.243501	ABCC8	protein_coding
ENSG00000006116.4	0.177215	0.41582	0.6837	0.608191	0.543061		CACNG3	protein_coding
ENSG00000006118.15	1390.4	0.454712	0.101702	4.47104	7.7841e-06	6.12035e-05	TMEM132A	protein_coding
ENSG00000006125.18	9721.49	-0.0716878	0.0550565	-1.30208	0.19289	0.321225	AP2B1	protein_coding
ENSG00000006128.12	69.1028	0.993639	0.27195	3.65375	0.000258437	0.00129934	TAC1	protein_coding
ENSG00000006194.10	1110.42	0.100806	0.0410747	2.45421	0.0141195	0.0398147	ZNF263	protein_coding
ENSG00000006210.7	931.166	0.626902	0.14048	4.46256	8.09857e-06	6.33564e-05	CX3CL1	protein_coding
ENSG00000006282.21	1961.62	0.26534	0.0913415	2.90492	0.00367349	0.0127256	SPATA20	protein_coding
ENSG00000006283.18	8.18098	0.536323	0.171067	3.13517	0.00171753	0.00666742	CACNA1G	protein_coding
ENSG00000006327.14	1885.39	0.320033	0.0938949	3.40842	0.000653396	0.00289506	TNFRSF12A	protein_coding
ENSG00000006377.11	30.5283	-0.851739	0.298974	-2.84887	0.00438744	0.0147979	DLX6	protein_coding
ENSG00000006432.15	453.9	-0.13741	0.0769447	-1.78582	0.0741281	0.153837	MAP3K9	protein_coding
ENSG00000006451.8	3023.23	-0.0731809	0.0495174	-1.47788	0.13944	0.251024	RALA	protein_coding
ENSG00000006453.14	3087.02	0.251235	0.0672361	3.73661	0.000186517	0.000978691	BAIAP2L1	protein_coding
ENSG00000006459.11	2133.74	-0.40927	0.0774731	-5.28274	1.27267e-07	1.64404e-06	KDM7A	protein_coding
ENSG00000006468.14	305.18	-0.148384	0.137668	-1.07784	0.281107	0.424106	ETV1	protein_coding
ENSG00000006530.18	862.478	-0.129516	0.0595923	-2.17337	0.0297527	0.0737882	AGK	protein_coding
ENSG00000006534.16	1222.42	0.294639	0.0991345	2.97212	0.00295753	0.0105969	ALDH3B1	protein_coding
ENSG00000006555.11	996.953	0.342006	0.0817677	4.18266	2.88123e-05	0.000191659	TTC22	protein_coding
ENSG00000006576.16	583.438	-0.282768	0.0767616	-3.68371	0.000229861	0.00117568	PHTF2	protein_coding
ENSG00000006606.9	32.6962	0.364303	0.189734	1.92007	0.054849	0.121148	CCL26	protein_coding
ENSG00000006607.14	2107.43	-0.235025	0.0467419	-5.02814	4.95272e-07	5.43177e-06	FARP2	protein_coding
ENSG00000006611.17	4995.54	0.122352	0.0751597	1.62789	0.103548	0.199504	USH1C	protein_coding
ENSG00000006625.18	1169.19	-0.100159	0.073807	-1.35704	0.174767	0.298402	GGCT	protein_coding
ENSG00000006634.8	685.365	-0.258322	0.0748297	-3.45212	0.000556193	0.00251947	DBF4	protein_coding
ENSG00000006638.13	58.9866	0.41705	0.0954708	4.36835	1.25192e-05	9.26285e-05	TBXA2R	protein_coding
ENSG00000006652.15	348.742	-0.152666	0.103728	-1.47179	0.141077	0.253278	IFRD1	protein_coding
ENSG00000006659.13	1.47035	-0.303183	0.457533	-0.662648	0.507556	0.645257	LGALS14	protein_coding
ENSG00000006695.12	725.113	-0.00948589	0.050626	-0.187372	0.851369	0.905954	COX10	protein_coding
ENSG00000006704.11	2331.87	0.142501	0.0735189	1.9383	0.0525871	0.117068	GTF2IRD1	protein_coding
ENSG00000006712.15	1748.64	0.198294	0.0627958	3.15775	0.0015899	0.00623587	PAF1	protein_coding
ENSG00000006715.16	1703.95	0.00843419	0.0506073	0.16666	0.867638	0.916431	VPS41	protein_coding
ENSG00000006740.17	450.556	-0.0861017	0.116794	-0.737207	0.460996	0.604205	ARHGAP44	protein_coding
ENSG00000006744.19	2441.4	0.234733	0.0587201	3.99749	6.40187e-05	0.000383148	ELAC2	protein_coding
ENSG00000006747.15	453.548	-0.054252	0.155213	-0.349533	0.726689	0.819056	SCIN	protein_coding
ENSG00000006756.16	2564.98	0.143434	0.0897592	1.59799	0.110046	0.209298	ARSD	protein_coding
ENSG00000006757.12	773.82	0.259335	0.108279	2.39507	0.0166173	0.0455832	PNPLA4	protein_coding
ENSG00000006788.14	4.18981	0.32633	0.228111	1.43057	0.152552	0.268889	MYH13	protein_coding
ENSG00000006831.10	3498.81	-0.181921	0.0449604	-4.04624	5.20464e-05	0.00032005	ADIPOR2	protein_coding
ENSG00000006837.12	11.729	-0.143386	0.113585	-1.26236	0.206818	0.338111	CDKL3	protein_coding
ENSG00000007001.13	2.57956	-0.35761	0.23521	-1.52039	0.128414	0.235542	UPP2	protein_coding
ENSG00000007038.11	71.7698	0.654206	0.304201	2.15057	0.0315104	0.0773238	PRSS21	protein_coding
ENSG00000007047.15	748.6	0.177297	0.0562046	3.15449	0.00160778	0.00629382	MARK4	protein_coding
ENSG00000007062.12	3344.2	-0.0833044	0.161005	-0.517401	0.604876	0.725293	PROM1	protein_coding
ENSG00000007080.11	2121.54	0.415546	0.0892003	4.65857	3.1842e-06	2.78696e-05	CCDC124	protein_coding
ENSG00000007129.18	32.2877	0.171876	0.114005	1.50762	0.131652	0.240048	CEACAM21	protein_coding
ENSG00000007168.14	2906.38	-0.0475352	0.0527835	-0.90057	0.367817	0.515188	PAFAH1B1	protein_coding
ENSG00000007171.18	2117.4	0.116112	0.196544	0.590765	0.554678	0.685277	NOS2	protein_coding
ENSG00000007174.18	16.2585	0.198395	0.18567	1.06854	0.285278	0.428773	DNAH9	protein_coding
ENSG00000007202.15	4054.03	0.0501665	0.0498234	1.00689	0.313989	0.460118	KIAA0100	protein_coding
ENSG00000007216.15	300.488	0.715932	0.263031	2.72185	0.00649177	0.0207013	SLC13A2	protein_coding
ENSG00000007237.19	586.011	-0.123652	0.125752	-0.983305	0.325458	0.471451	GAS7	protein_coding
ENSG00000007255.10	965.65	0.36693	0.100235	3.66071	0.000251518	0.0012693	TRAPPC6A	protein_coding
ENSG00000007264.15	82.5968	0.303852	0.150637	2.01712	0.0436834	0.10085	MATK	protein_coding
ENSG00000007306.15	5070.22	-0.639867	0.227125	-2.81724	0.00484383	0.0161159	CEACAM7	protein_coding
ENSG00000007312.13	49.1625	-0.0475002	0.153254	-0.309945	0.756603	0.840154	CD79B	protein_coding
ENSG00000007314.12	7.72318	-0.0506033	0.190887	-0.265096	0.790936	0.864048	SCN4A	protein_coding
ENSG00000007341.19	290.879	-0.119392	0.0551088	-2.16648	0.0302742	0.0748387	ST7L	protein_coding
ENSG00000007350.17	10.7801	2.26324	0.309458	7.31354	2.60187e-13	1.69515e-11	TKTL1	protein_coding
ENSG00000007372.24	26.3755	-0.42952	0.251594	-1.7072	0.0877858	0.175554	PAX6	protein_coding
ENSG00000007376.8	1458.45	0.697752	0.0905863	7.70262	1.33304e-14	1.22773e-12	RPUSD1	protein_coding
ENSG00000007384.15	1654.68	0.570173	0.0801316	7.11545	1.11545e-12	6.01095e-11	RHBDF1	protein_coding
ENSG00000007392.17	1164.64	0.0178587	0.0653382	0.273327	0.784602	0.859875	LUC7L	protein_coding
ENSG00000007402.12	182.029	-0.266872	0.170406	-1.5661	0.117326	0.219679	CACNA2D2	protein_coding
ENSG00000007516.14	185.499	0.823666	0.145866	5.64672	1.63537e-08	2.68633e-07	BAIAP3	protein_coding
ENSG00000007520.4	1166.28	0.594425	0.0835702	7.11288	1.13646e-12	6.10065e-11	TSR3	protein_coding
ENSG00000007541.17	1148.92	0.449856	0.0847821	5.30602	1.12042e-07	1.46701e-06	PIGQ	protein_coding
ENSG00000007545.16	485.084	0.105123	0.0491235	2.13998	0.0323564	0.0790277	CRAMP1	protein_coding
ENSG00000007866.22	1404.21	0.128032	0.0550353	2.32635	0.0199998	0.0531632	TEAD3	protein_coding
ENSG00000007908.16	121.126	-0.262982	0.165048	-1.59337	0.111078	0.210724	SELE	protein_coding
ENSG00000007923.16	1228.71	-0.0409143	0.0556088	-0.735752	0.461881	0.604895	DNAJC11	protein_coding
ENSG00000007933.13	35.6375	-0.00262115	0.127247	-0.0205989	0.983566	0.989966	FMO3	protein_coding
ENSG00000007944.15	964.564	0.0290191	0.0575781	0.503996	0.614264	0.733058	MYLIP	protein_coding
ENSG00000007952.18	5630.48	-0.101004	0.157208	-0.642483	0.52056	0.656294	NOX1	protein_coding
ENSG00000007968.7	507.344	-0.000155139	0.0879332	-0.00176429	0.998592	0.99911	E2F2	protein_coding
ENSG00000008018.9	6217.5	0.294241	0.0652441	4.50985	6.48743e-06	5.2131e-05	PSMB1	protein_coding
ENSG00000008056.14	68.8251	0.0255951	0.155538	0.164558	0.869292	0.917538	SYN1	protein_coding
ENSG00000008083.14	827.567	-0.29768	0.0611764	-4.86592	1.13926e-06	1.12714e-05	JARID2	protein_coding
ENSG00000008086.13	306.774	-0.758277	0.11058	-6.85728	7.01847e-12	3.0097e-10	CDKL5	protein_coding
ENSG00000008118.10	13.0018	0.27705	0.13774	2.01141	0.0442827	0.10199	CAMK1G	protein_coding
ENSG00000008128.23	76.367	0.522409	0.106347	4.91233	9.00018e-07	9.17312e-06	CDK11A	protein_coding
ENSG00000008130.15	2489.8	0.163667	0.0555974	2.94379	0.00324217	0.0114459	NADK	protein_coding
ENSG00000008196.13	0.489255	1.23521	0.505354	2.44425	0.0145153	0.0407359	TFAP2B	protein_coding
ENSG00000008197.5	0.120433	0.755289	1.72429	0.438028	0.661366		TFAP2D	protein_coding
ENSG00000008226.20	40.745	0.459576	0.141742	3.24235	0.00118549	0.00484183	DLEC1	protein_coding
ENSG00000008256.16	848.968	0.228394	0.0677665	3.37031	0.000750833	0.00326713	CYTH3	protein_coding
ENSG00000008277.14	197.22	-0.241781	0.120988	-1.99838	0.0456756	0.104562	ADAM22	protein_coding
ENSG00000008282.9	4828.76	-0.183954	0.0574513	-3.20191	0.00136519	0.00547156	SYPL1	protein_coding
ENSG00000008283.16	3467.03	-0.0110289	0.0591329	-0.186511	0.852044	0.906295	CYB561	protein_coding
ENSG00000008294.21	2363.72	-0.258652	0.0643627	-4.01867	5.85272e-05	0.000354894	SPAG9	protein_coding
ENSG00000008300.17	756.502	0.32124	0.127912	2.51142	0.0120245	0.0347662	CELSR3	protein_coding
ENSG00000008311.15	183.291	-0.558136	0.130043	-4.29193	1.7713e-05	0.000125336	AASS	protein_coding
ENSG00000008323.15	1920.12	0.0281953	0.0929294	0.303406	0.761581	0.843601	PLEKHG6	protein_coding
ENSG00000008324.12	513.225	-0.0828465	0.0592687	-1.39781	0.16217	0.281941	SS18L2	protein_coding
ENSG00000008382.16	550.17	0.57599	0.0889112	6.47826	9.27868e-11	2.91165e-09	MPND	protein_coding
ENSG00000008394.13	3547.45	-0.198251	0.0992538	-1.99741	0.0457802	0.104707	MGST1	protein_coding
ENSG00000008405.12	619.596	-0.157803	0.0548158	-2.87879	0.00399209	0.0136519	CRY1	protein_coding
ENSG00000008438.5	4.6976	0.728625	0.176196	4.13532	3.54457e-05	0.0002288	PGLYRP1	protein_coding
ENSG00000008441.18	3303.31	0.125866	0.0674584	1.86583	0.0620646	0.133695	NFIX	protein_coding
ENSG00000008513.16	971.236	-0.157565	0.130281	-1.20942	0.2265	0.361793	ST3GAL1	protein_coding
ENSG00000008516.17	93.9861	0.617603	0.137821	4.4812	7.42235e-06	5.8678e-05	MMP25	protein_coding
ENSG00000008517.18	5718.45	0.454766	0.0963954	4.71771	2.38508e-06	2.17101e-05	IL32	protein_coding
ENSG00000008710.20	1411.43	0.341947	0.093807	3.64522	0.000267165	0.00133728	PKD1	protein_coding
ENSG00000008735.14	142.674	1.01967	0.184667	5.52165	3.35831e-08	5.06672e-07	MAPK8IP2	protein_coding
ENSG00000008838.20	3466.29	-0.0462067	0.078656	-0.587453	0.5569	0.687226	MED24	protein_coding
ENSG00000008853.17	400.513	0.0816213	0.0864907	0.943701	0.345323	0.492031	RHOBTB2	protein_coding
ENSG00000008869.12	913.202	-0.224483	0.0550128	-4.08055	4.49296e-05	0.000281716	HEATR5B	protein_coding
ENSG00000008952.17	3225.61	-0.342417	0.0567345	-6.03542	1.58545e-09	3.50321e-08	SEC62	protein_coding
ENSG00000008988.11	24095	-0.124544	0.0751012	-1.65835	0.0972461	0.190053	RPS20	protein_coding
ENSG00000009307.16	13772.6	-0.167488	0.0426999	-3.92245	8.76529e-05	0.00050448	CSDE1	protein_coding
ENSG00000009335.18	3718.39	-0.0111869	0.037949	-0.294787	0.768156	0.848057	UBE3C	protein_coding
ENSG00000009413.16	600.61	-0.484888	0.0996858	-4.86417	1.14941e-06	1.13634e-05	REV3L	protein_coding
ENSG00000009694.13	10.6877	0.0558881	0.222329	0.251376	0.801523	0.871268	TENM1	protein_coding
ENSG00000009709.12	5.17114	-1.4019	0.545191	-2.57139	0.0101291	0.0301307	PAX7	protein_coding
ENSG00000009724.17	30.8899	0.0615109	0.13473	0.456551	0.647994	0.759405	MASP2	protein_coding
ENSG00000009765.15	1166.47	-0.328838	0.118765	-2.76881	0.00562607	0.0183178	IYD	protein_coding
ENSG00000009780.16	363.637	-0.0914066	0.0592014	-1.54399	0.12259	0.22736	FAM76A	protein_coding
ENSG00000009790.15	114.753	-0.290839	0.132517	-2.19473	0.0281829	0.0706603	TRAF3IP3	protein_coding
ENSG00000009830.12	545.987	-0.00769616	0.0562819	-0.136743	0.891234	0.931795	POMT2	protein_coding
ENSG00000009844.16	1638.43	-0.172133	0.0491126	-3.50487	0.000456826	0.00212445	VTA1	protein_coding
ENSG00000009950.16	1409.69	0.560129	0.137701	4.06771	4.74769e-05	0.000295916	MLXIPL	protein_coding
ENSG00000009954.11	3579.23	-0.199877	0.044454	-4.49626	6.91578e-06	5.51575e-05	BAZ1B	protein_coding
ENSG00000010017.13	1059.54	0.0159406	0.0433226	0.367951	0.71291	0.808654	RANBP9	protein_coding
ENSG00000010030.14	483.106	0.348424	0.114238	3.05	0.00228842	0.00851727	ETV7	protein_coding
ENSG00000010072.16	359.309	-0.0836357	0.0490003	-1.70684	0.0878519	0.175655	SPRTN	protein_coding
ENSG00000010165.20	1695.79	0.25334	0.0551115	4.59687	4.28887e-06	3.62314e-05	EEF1AKNMT	protein_coding
ENSG00000010219.13	561.814	-0.0183396	0.0837413	-0.219004	0.826647	0.888451	DYRK4	protein_coding
ENSG00000010244.19	4702.81	0.0150977	0.0476831	0.316625	0.751528	0.836559	ZNF207	protein_coding
ENSG00000010256.11	11343.5	0.587539	0.0912495	6.43882	1.20405e-10	3.65218e-09	UQCRC1	protein_coding
ENSG00000010270.14	1054.67	0.062973	0.065941	0.954989	0.339583	0.486143	STARD3NL	protein_coding
ENSG00000010278.15	17989	0.0327209	0.0694844	0.47091	0.637705	0.751646	CD9	protein_coding
ENSG00000010282.15	0.906596	0.521974	0.403452	1.29377	0.195744	0.324697	HHATL	protein_coding
ENSG00000010292.13	4160.11	-0.180655	0.0570667	-3.16569	0.00154717	0.00609736	NCAPD2	protein_coding
ENSG00000010295.20	224.37	0.185748	0.098883	1.87846	0.0603184	0.1307	IFFO1	protein_coding
ENSG00000010310.9	83.7211	0.209946	0.147233	1.42595	0.153883	0.270729	GIPR	protein_coding
ENSG00000010318.21	123.693	-0.181542	0.0713538	-2.54425	0.0109513	0.0321237	PHF7	protein_coding
ENSG00000010319.7	163.709	-0.120056	0.133428	-0.899782	0.368236	0.515605	SEMA3G	protein_coding
ENSG00000010322.16	2095.99	0.251483	0.0620103	4.05551	5.00242e-05	0.000309446	NISCH	protein_coding
ENSG00000010327.10	1368.91	0.426051	0.121654	3.50216	0.000461498	0.00214298	STAB1	protein_coding
ENSG00000010361.14	161.664	0.330586	0.132532	2.49439	0.0126175	0.036235	FUZ	protein_coding
ENSG00000010379.16	2.82375	0.000312168	0.233451	0.00133719	0.998933	0.999328	SLC6A13	protein_coding
ENSG00000010404.18	162.604	0.0857398	0.0875778	0.979013	0.327574	0.473666	IDS	protein_coding
ENSG00000010438.17	2715.41	0.889662	0.109275	8.14149	3.90447e-16	5.19588e-14	PRSS3	protein_coding
ENSG00000010539.12	396.136	-0.0919472	0.050357	-1.82591	0.0678642	0.143528	ZNF200	protein_coding
ENSG00000010610.10	1097.51	0.0754861	0.118073	0.639317	0.522617	0.657963	CD4	protein_coding
ENSG00000010626.15	182.409	0.155839	0.0732988	2.12607	0.0334973	0.0812938	LRRC23	protein_coding
ENSG00000010671.16	122.557	-0.151303	0.131029	-1.15473	0.248202	0.386822	BTK	protein_coding
ENSG00000010704.18	402.677	0.068066	0.0670099	1.01576	0.309743	0.455298	HFE	protein_coding
ENSG00000010803.16	1060.98	0.10693	0.0500859	2.13492	0.0327672	0.0798221	SCMH1	protein_coding
ENSG00000010810.17	797.486	-0.0922453	0.107532	-0.857841	0.39098	0.538188	FYN	protein_coding
ENSG00000010818.10	791.615	-0.288612	0.0767596	-3.75994	0.000169953	0.000903116	HIVEP2	protein_coding
ENSG00000010932.17	29.82	-0.245075	0.157777	-1.5533	0.120352	0.224123	FMO1	protein_coding
ENSG00000011007.12	1257.57	-0.119275	0.0483276	-2.46805	0.0135853	0.038585	ELOA	protein_coding
ENSG00000011009.11	2776.34	0.170037	0.0677426	2.51004	0.0120718	0.0348877	LYPLA2	protein_coding
ENSG00000011021.23	417.145	0.104316	0.064114	1.62705	0.103727	0.199793	CLCN6	protein_coding
ENSG00000011028.14	1821.61	-0.106637	0.126868	-0.84053	0.400612	0.547858	MRC2	protein_coding
ENSG00000011052.21	0						NME1-NME2	protein_coding
ENSG00000011083.9	114.444	0.325897	0.153505	2.12304	0.0337501	0.0818094	SLC6A7	protein_coding
ENSG00000011105.14	992.27	0.0430386	0.0739369	0.582099	0.5605	0.689988	TSPAN9	protein_coding
ENSG00000011114.15	1091.42	-0.299815	0.0579986	-5.16934	2.3492e-07	2.82238e-06	BTBD7	protein_coding
ENSG00000011132.12	568.933	0.703221	0.0798822	8.80323	1.32933e-18	3.36685e-16	APBA3	protein_coding
ENSG00000011143.19	476.197	0.110213	0.04765	2.31297	0.0207243	0.0547014	MKS1	protein_coding
ENSG00000011198.10	635.301	-0.214522	0.0606687	-3.53596	0.000406301	0.00191832	ABHD5	protein_coding
ENSG00000011201.12	315.607	-0.440995	0.157834	-2.79405	0.00520528	0.0171565	ANOS1	protein_coding
ENSG00000011243.18	784.604	0.23635	0.0530272	4.45715	8.30573e-06	6.48144e-05	AKAP8L	protein_coding
ENSG00000011258.16	745.073	-0.482739	0.0808902	-5.96783	2.40435e-09	5.09326e-08	MBTD1	protein_coding
ENSG00000011260.14	1427.09	-0.0841244	0.0586448	-1.43447	0.151438	0.267527	UTP18	protein_coding
ENSG00000011275.19	1696.46	0.107886	0.0463727	2.32651	0.0199916	0.0531518	RNF216	protein_coding
ENSG00000011295.16	1848.62	-0.064707	0.0620961	-1.04205	0.29739	0.442076	TTC19	protein_coding
ENSG00000011304.22	12404.6	0.107546	0.0454351	2.36703	0.0179314	0.0485892	PTBP1	protein_coding
ENSG00000011332.19	22.8807	0.360517	0.138819	2.59703	0.00940338	0.0283023	DPF1	protein_coding
ENSG00000011347.10	2176.92	0.195481	0.128931	1.51617	0.129476	0.23705	SYT7	protein_coding
ENSG00000011376.12	1511.68	-0.112539	0.0597564	-1.8833	0.05966	0.129522	LARS2	protein_coding
ENSG00000011405.13	1642.18	-0.471686	0.0813391	-5.79901	6.67058e-09	1.23546e-07	PIK3C2A	protein_coding
ENSG00000011422.12	2563.24	0.0856879	0.0990381	0.865201	0.386929	0.534329	PLAUR	protein_coding
ENSG00000011426.11	1809.13	-0.270204	0.0837879	-3.22486	0.00126034	0.00510178	ANLN	protein_coding
ENSG00000011451.21	1887.73	0.144719	0.0548065	2.64054	0.0082774	0.025429	WIZ	protein_coding
ENSG00000011454.18	1672.41	-0.0954602	0.055785	-1.71122	0.0870412	0.174427	RABGAP1	protein_coding
ENSG00000011465.18	5856.86	-0.146778	0.143276	-1.02445	0.305624	0.450647	DCN	protein_coding
ENSG00000011478.13	582.314	0.32302	0.0690574	4.67757	2.90299e-06	2.57307e-05	QPCTL	protein_coding
ENSG00000011485.15	2226.51	0.340801	0.0550429	6.19155	5.95758e-10	1.48569e-08	PPP5C	protein_coding
ENSG00000011523.14	810.082	-0.0618263	0.0648671	-0.953122	0.340528	0.487084	CEP68	protein_coding
ENSG00000011566.15	1099.66	-0.23338	0.0698273	-3.34225	0.000831017	0.00356814	MAP4K3	protein_coding
ENSG00000011590.14	21.2777	0.189496	0.128329	1.47663	0.139774	0.251496	ZBTB32	protein_coding
ENSG00000011600.12	983.829	0.636248	0.129694	4.90577	9.30635e-07	9.44952e-06	TYROBP	protein_coding
ENSG00000011638.11	1175.6	0.0340159	0.0646069	0.526507	0.598536	0.720527	TMEM159	protein_coding
ENSG00000011677.13	17.6402	0.264903	0.367466	0.720892	0.470976	0.613377	GABRA3	protein_coding
ENSG00000012048.23	874.291	-0.351655	0.0692905	-5.07509	3.87312e-07	4.38787e-06	BRCA1	protein_coding
ENSG00000012061.16	1114.87	0.266144	0.0597445	4.4547	8.40112e-06	6.54328e-05	ERCC1	protein_coding
ENSG00000012124.17	88.3863	-0.805468	0.186754	-4.31299	1.61059e-05	0.000114999	CD22	protein_coding
ENSG00000012171.20	1684.6	0.151348	0.128924	1.17393	0.240421	0.377775	SEMA3B	protein_coding
ENSG00000012174.12	786.02	-0.262446	0.0665029	-3.94638	7.93405e-05	0.000463218	MBTPS2	protein_coding
ENSG00000012211.13	534.879	0.359306	0.0750979	4.7845	1.7141e-06	1.61569e-05	PRICKLE3	protein_coding
ENSG00000012223.13	152.745	-0.514514	0.163293	-3.15086	0.0016279	0.0063646	LTF	protein_coding
ENSG00000012232.9	1329.05	-0.0604382	0.0711653	-0.849266	0.395733	0.543046	EXTL3	protein_coding
ENSG00000012504.15	40.0005	-0.0175884	0.2617	-0.0672084	0.946416	0.966718	NR1H4	protein_coding
ENSG00000012660.14	1918.39	-0.237787	0.101474	-2.34331	0.0191133	0.0512198	ELOVL5	protein_coding
ENSG00000012779.11	850.301	0.112008	0.142029	0.788628	0.430329	0.575799	ALOX5	protein_coding
ENSG00000012817.16	457.117	-0.41074	0.346563	-1.18518	0.235945	0.372331	KDM5D	protein_coding
ENSG00000012822.16	1844.31	0.0173124	0.065772	0.263218	0.792382	0.865116	CALCOCO1	protein_coding
ENSG00000012963.15	1057.53	-0.0435133	0.0467515	-0.930737	0.35199	0.498969	UBR7	protein_coding
ENSG00000012983.11	1011.93	-0.449116	0.0734817	-6.11194	9.84269e-10	2.30026e-08	MAP4K5	protein_coding
ENSG00000013016.16	229.782	0.105462	0.104827	1.00606	0.314387	0.460485	EHD3	protein_coding
ENSG00000013275.8	3395.95	0.267209	0.0590459	4.52544	6.0271e-06	4.88582e-05	PSMC4	protein_coding
ENSG00000013288.9	1911.51	0.118826	0.0618472	1.92128	0.0546966	0.12091	MAN2B2	protein_coding
ENSG00000013293.6	3.70222	0.239694	0.299541	0.800203	0.423593	0.569569	SLC7A14	protein_coding
ENSG00000013297.12	35.4533	-0.375411	0.180001	-2.08561	0.0370143	0.0881939	CLDN11	protein_coding
ENSG00000013306.16	7985.62	0.379164	0.0789676	4.80151	1.5747e-06	1.50078e-05	SLC25A39	protein_coding
ENSG00000013364.19	12777.3	0.158343	0.0779857	2.03041	0.0423144	0.0982326	MVP	protein_coding
ENSG00000013374.16	2459.45	0.0755308	0.0476035	1.58667	0.112588	0.212908	NUB1	protein_coding
ENSG00000013375.16	1284.06	-0.123055	0.0632517	-1.94547	0.051718	0.115517	PGM3	protein_coding
ENSG00000013392.8	252.158	0.0588976	0.0613305	0.960331	0.336889	0.483465	RWDD2A	protein_coding
ENSG00000013441.16	1547	-0.180661	0.0676799	-2.66934	0.00760002	0.0236528	CLK1	protein_coding
ENSG00000013503.10	426.675	-0.0438772	0.0525312	-0.83526	0.403571	0.550743	POLR3B	protein_coding
ENSG00000013523.11	1002.53	0.175105	0.0535883	3.2676	0.00108465	0.00448742	ANGEL1	protein_coding
ENSG00000013561.18	1219.53	-0.153357	0.0536711	-2.85735	0.00427197	0.0144602	RNF14	protein_coding
ENSG00000013563.14	424.232	0.531969	0.0749511	7.09755	1.26984e-12	6.75314e-11	DNASE1L1	protein_coding
ENSG00000013573.17	1026.05	0.00224209	0.0738672	0.030353	0.975786	0.984998	DDX11	protein_coding
ENSG00000013583.10	1054.75	0.164093	0.0643226	2.5511	0.0107384	0.0316274	HEBP1	protein_coding
ENSG00000013588.9	16654.3	-0.0533776	0.1013	-0.526923	0.598247	0.720285	GPRC5A	protein_coding
ENSG00000013619.14	96.4487	0.0765688	0.140478	0.545058	0.585713	0.710111	MAMLD1	protein_coding
ENSG00000013725.14	259.072	0.188084	0.110144	1.70763	0.0877058	0.175437	CD6	protein_coding
ENSG00000013810.20	2195.59	-0.00215701	0.0705874	-0.030558	0.975622	0.98494	TACC3	protein_coding
ENSG00000014123.10	1248.65	-0.453102	0.0692047	-6.54727	5.85982e-11	1.94174e-09	UFL1	protein_coding
ENSG00000014138.9	259.02	0.50126	0.0758935	6.60479	3.98081e-11	1.39428e-09	POLA2	protein_coding
ENSG00000014164.7	1204.53	0.407415	0.0771329	5.28198	1.27792e-07	1.64925e-06	ZC3H3	protein_coding
ENSG00000014216.16	11909.8	0.501706	0.0686843	7.30453	2.78245e-13	1.79548e-11	CAPN1	protein_coding
ENSG00000014257.16	215.225	-0.126799	0.141031	-0.899084	0.368608	0.515972	ACP3	protein_coding
ENSG00000014641.21	3980.29	-0.0930493	0.0547816	-1.69855	0.0894038	0.178017	MDH1	protein_coding
ENSG00000014824.14	2412.7	-0.258217	0.0576086	-4.48226	7.38554e-06	5.84554e-05	SLC30A9	protein_coding
ENSG00000014914.21	2454.94	0.220182	0.105206	2.09286	0.0363614	0.0869408	MTMR11	protein_coding
ENSG00000014919.13	1178.68	-0.0319869	0.0487025	-0.656781	0.511322	0.648234	COX15	protein_coding
ENSG00000015133.19	1530.77	-0.0469856	0.0630945	-0.744687	0.456461	0.600105	CCDC88C	protein_coding
ENSG00000015153.15	482.192	-0.304067	0.0765105	-3.97419	7.06191e-05	0.000418265	YAF2	protein_coding
ENSG00000015171.20	1923.75	-0.302824	0.0461821	-6.55717	5.48371e-11	1.82899e-09	ZMYND11	protein_coding
ENSG00000015285.11	224.292	0.106593	0.117306	0.908674	0.363522	0.510783	WAS	protein_coding
ENSG00000015413.9	7974.77	0.341188	0.205367	1.66136	0.0966418	0.189166	DPEP1	protein_coding
ENSG00000015475.19	1980.79	0.487556	0.0767742	6.35052	2.14592e-10	6.05581e-09	BID	protein_coding
ENSG00000015479.20	53.6187	-0.438021	0.113197	-3.86954	0.000109039	0.000611247	MATR3	protein_coding
ENSG00000015520.15	203.413	-0.72572	0.261612	-2.77403	0.00553673	0.0180732	NPC1L1	protein_coding
ENSG00000015532.10	1172.96	0.133375	0.0676379	1.9719	0.0486207	0.109926	XYLT2	protein_coding
ENSG00000015568.13	0.547636	-0.51752	0.260577	-1.98605	0.0470273	0.106984	RGPD5	protein_coding
ENSG00000015592.16	1.8071	0.258077	0.275025	0.938376	0.348051	0.494996	STMN4	protein_coding
ENSG00000015676.18	3463.77	0.289501	0.0541954	5.3418	9.20267e-08	1.23685e-06	NUDCD3	protein_coding
ENSG00000016082.15	38.8504	-0.369518	0.236954	-1.55945	0.118889	0.221919	ISL1	protein_coding
ENSG00000016391.11	2140.81	0.285122	0.0806639	3.53469	0.000408257	0.00192666	CHDH	protein_coding
ENSG00000016402.13	952.93	0.0371495	0.0871515	0.426264	0.669916	0.776868	IL20RA	protein_coding
ENSG00000016490.16	7100.85	-1.01871	0.297898	-3.41967	0.00062696	0.00279443	CLCA1	protein_coding
ENSG00000016602.9	676.248	-0.494407	0.295497	-1.67314	0.0943005	0.185615	CLCA4	protein_coding
ENSG00000016864.18	1283.51	0.0985931	0.0407529	2.41929	0.0155509	0.0431485	GLT8D1	protein_coding
ENSG00000017260.20	3467.98	-0.0947422	0.0427738	-2.21496	0.0267629	0.0677034	ATP2C1	protein_coding
ENSG00000017427.17	22.8773	-0.873668	0.197453	-4.42469	9.65815e-06	7.38605e-05	IGF1	protein_coding
ENSG00000017483.15	2776.43	0.519598	0.163237	3.1831	0.00145708	0.00579117	SLC38A5	protein_coding
ENSG00000017797.13	2228.31	-0.0423042	0.0598562	-0.706764	0.479713	0.620954	RALBP1	protein_coding
ENSG00000018189.13	745.89	-0.312965	0.0693668	-4.51174	6.4299e-06	5.17508e-05	RUFY3	protein_coding
ENSG00000018236.15	36.0986	-0.659184	0.217685	-3.02815	0.00246053	0.00904513	CNTN1	protein_coding
ENSG00000018280.17	349.65	0.364463	0.149745	2.43389	0.0149375	0.041715	SLC11A1	protein_coding
ENSG00000018408.15	853.829	-0.189452	0.128621	-1.47295	0.140765	0.25282	WWTR1	protein_coding
ENSG00000018510.17	2177.11	-0.359978	0.0574321	-6.26789	3.65983e-10	9.64937e-09	AGPS	protein_coding
ENSG00000018607.7	0.287456	0.477702	0.471809	1.01249	0.311303	0.457208	ZNF806	transcribed_unprocessed_pseudogene
ENSG00000018610.15	808.084	-0.0547072	0.0556555	-0.982963	0.325626	0.471627	CXorf56	protein_coding
ENSG00000018625.15	42.3478	-0.168387	0.232542	-0.724116	0.468995	0.611661	ATP1A2	protein_coding
ENSG00000018699.13	705.311	-0.181722	0.0504169	-3.60438	0.000312893	0.00153266	TTC27	protein_coding
ENSG00000018869.17	13.2687	-0.151329	0.141817	-1.06707	0.285941	0.429531	ZNF582	protein_coding
ENSG00000019102.12	904.141	-0.0643454	0.229972	-0.279797	0.779634	0.856382	VSIG2	protein_coding
ENSG00000019144.19	1366.56	-0.0938043	0.0839902	-1.11685	0.264059	0.405392	PHLDB1	protein_coding
ENSG00000019169.10	194.388	-0.133803	0.24808	-0.539355	0.589642	0.713358	MARCO	protein_coding
ENSG00000019186.10	34.4744	0.434287	0.24967	1.73944	0.0819568	0.166516	CYP24A1	protein_coding
ENSG00000019485.13	361.361	0.18293	0.0781176	2.34173	0.0191945	0.0514035	PRDM11	protein_coding
ENSG00000019505.8	1294.28	-0.106432	0.15764	-0.67516	0.499574	0.638696	SYT13	protein_coding
ENSG00000019549.13	223.874	-0.136368	0.117152	-1.16403	0.244413	0.382324	SNAI2	protein_coding
ENSG00000019582.15	38854.2	0.345891	0.130659	2.64728	0.00811419	0.0250008	CD74	protein_coding
ENSG00000019991.18	111.413	-0.508275	0.135629	-3.74753	0.000178581	0.000941928	HGF	protein_coding
ENSG00000019995.6	320.102	-0.0651562	0.0491882	-1.32463	0.185294	0.311547	ZRANB1	protein_coding
ENSG00000020129.16	803.032	0.250368	0.067781	3.69378	0.000220948	0.0011341	NCDN	protein_coding
ENSG00000020181.18	882.115	0.281764	0.11506	2.44884	0.0143319	0.04031	ADGRA2	protein_coding
ENSG00000020219.9	0.352897	0.0338165	0.48752	0.0693644	0.9447	0.965938	CCT8L1P	processed_pseudogene
ENSG00000020256.20	1014.38	0.307221	0.0538387	5.70633	1.15438e-08	1.98473e-07	ZFP64	protein_coding
ENSG00000020426.11	258.629	-0.157537	0.0742219	-2.12251	0.0337946	0.0819025	MNAT1	protein_coding
ENSG00000020577.14	455.97	-0.0575929	0.111981	-0.514307	0.607037	0.726981	SAMD4A	protein_coding
ENSG00000020633.19	528.363	0.233289	0.131356	1.776	0.0757333	0.156487	RUNX3	protein_coding
ENSG00000020922.13	876.596	-0.248278	0.0677843	-3.66276	0.000249509	0.00126184	MRE11	protein_coding
ENSG00000021300.14	1518.07	0.29078	0.146235	1.98845	0.0467617	0.106501	PLEKHB1	protein_coding
ENSG00000021355.13	9025.77	-0.084989	0.087262	-0.973952	0.33008	0.47636	SERPINB1	protein_coding
ENSG00000021461.17	1.35323	0.0838181	0.302485	0.277098	0.781705	0.857896	CYP3A43	protein_coding
ENSG00000021488.13	31.5224	1.30526	0.263032	4.96237	6.96391e-07	7.3186e-06	SLC7A9	protein_coding
ENSG00000021574.13	848.717	-0.392224	0.0685432	-5.72229	1.051e-08	1.83108e-07	SPAST	protein_coding
ENSG00000021645.20	212.855	-0.909305	0.190174	-4.78145	1.74039e-06	1.63751e-05	NRXN3	protein_coding
ENSG00000021762.20	1443.61	0.250752	0.0715042	3.50681	0.000453514	0.0021122	OSBPL5	protein_coding
ENSG00000021776.11	1616.32	-0.320936	0.0520031	-6.17147	6.76583e-10	1.66471e-08	AQR	protein_coding
ENSG00000021826.17	312.537	-1.15029	0.258481	-4.45018	8.57968e-06	6.65677e-05	CPS1	protein_coding
ENSG00000021852.13	0.498155	0.238782	0.554841	0.430361	0.666933	0.774384	C8B	protein_coding
ENSG00000022267.19	753.606	-0.0392784	0.145087	-0.270723	0.786604	0.86122	FHL1	protein_coding
ENSG00000022277.13	2863.83	0.2822	0.0666097	4.23663	2.26904e-05	0.000156007	RTF2	protein_coding
ENSG00000022355.18	0.38017	0.421201	0.545865	0.771621	0.440339	0.585308	GABRA1	protein_coding
ENSG00000022556.16	269.606	-0.0667828	0.267818	-0.249359	0.803083	0.87217	NLRP2	protein_coding
ENSG00000022567.10	1138.11	0.230894	0.06887	3.3526	0.000800569	0.00345793	SLC45A4	protein_coding
ENSG00000022840.16	4522.17	0.010643	0.0383796	0.277309	0.781543	0.857827	RNF10	protein_coding
ENSG00000022976.15	165.53	0.0215789	0.0665608	0.324198	0.745788	0.832479	ZNF839	protein_coding
ENSG00000023041.11	1627.54	-0.122539	0.0516368	-2.37309	0.0176401	0.0479089	ZDHHC6	protein_coding
ENSG00000023171.18	260.959	0.50277	0.170542	2.94808	0.00319759	0.011314	GRAMD1B	protein_coding
ENSG00000023191.17	5405.92	0.416066	0.0709668	5.86282	4.55061e-09	8.84591e-08	RNH1	protein_coding
ENSG00000023228.14	3664.53	-0.109197	0.0453152	-2.40971	0.0159651	0.0441257	NDUFS1	protein_coding
ENSG00000023287.13	1649.46	-0.34744	0.0895302	-3.8807	0.000104156	0.000587614	RB1CC1	protein_coding
ENSG00000023318.8	3041.07	-0.0362905	0.049934	-0.72677	0.467367	0.610101	ERP44	protein_coding
ENSG00000023330.15	2504.63	-0.03545	0.060457	-0.586367	0.557629	0.687748	ALAS1	protein_coding
ENSG00000023445.16	1406.49	-0.266028	0.140054	-1.89947	0.0575025	0.125789	BIRC3	protein_coding
ENSG00000023516.9	2253.12	-0.345166	0.0941203	-3.66729	0.000245137	0.00124298	AKAP11	protein_coding
ENSG00000023572.10	560.59	-0.0389122	0.0599793	-0.648761	0.516493	0.652687	GLRX2	protein_coding
ENSG00000023608.5	136.05	-0.11403	0.0660925	-1.72531	0.0844709	0.170449	SNAPC1	protein_coding
ENSG00000023697.13	1380.96	-0.01014	0.0637779	-0.158989	0.873677	0.920373	DERA	protein_coding
ENSG00000023734.11	4642.97	-0.187418	0.0569542	-3.29068	0.000999454	0.00417933	STRAP	protein_coding
ENSG00000023839.12	245.357	-0.231128	0.20837	-1.10921	0.267337	0.409061	ABCC2	protein_coding
ENSG00000023892.11	763.219	0.0738089	0.0763614	0.966573	0.333758	0.480332	DEF6	protein_coding
ENSG00000023902.14	765.03	0.122912	0.101348	1.21277	0.225218	0.360357	PLEKHO1	protein_coding
ENSG00000023909.10	751.543	-0.362485	0.0640214	-5.66194	1.49671e-08	2.47966e-07	GCLM	protein_coding
ENSG00000024048.11	1763.38	-0.112995	0.0562014	-2.01054	0.044374	0.10216	UBR2	protein_coding
ENSG00000024422.12	1608.13	0.0742158	0.123178	0.602508	0.546836	0.678672	EHD2	protein_coding
ENSG00000024526.17	439.139	-0.260608	0.0985193	-2.64525	0.00816317	0.0251237	DEPDC1	protein_coding
ENSG00000024862.18	580.889	-0.0241022	0.0623705	-0.386436	0.699174	0.798073	CCDC28A	protein_coding
ENSG00000025039.15	217.361	-0.473434	0.14568	-3.24981	0.00115481	0.00473468	RRAGD	protein_coding
ENSG00000025156.13	342.955	-0.115825	0.0546506	-2.11938	0.0340588	0.0824195	HSF2	protein_coding
ENSG00000025293.17	1706.44	-0.126492	0.0564777	-2.23968	0.0251114	0.0642636	PHF20	protein_coding
ENSG00000025423.11	72.4464	-0.150778	0.121629	-1.23965	0.215103	0.348298	HSD17B6	protein_coding
ENSG00000025434.19	944.486	0.36888	0.0752821	4.89998	9.58482e-07	9.68859e-06	NR1H3	protein_coding
ENSG00000025708.14	1886.99	0.905527	0.141432	6.40255	1.52806e-10	4.50023e-09	TYMP	protein_coding
ENSG00000025770.19	1559.13	0.29025	0.0772292	3.75829	0.000171079	0.000907584	NCAPH2	protein_coding
ENSG00000025772.8	2918.21	0.229296	0.0804721	2.84939	0.00438038	0.0147802	TOMM34	protein_coding
ENSG00000025796.14	2643.1	-0.364769	0.0650739	-5.60546	2.077e-08	3.31763e-07	SEC63	protein_coding
ENSG00000025800.14	2027.69	-0.138362	0.049356	-2.80335	0.00505742	0.0167331	KPNA6	protein_coding
ENSG00000026025.16	5175.77	-0.0615913	0.0998407	-0.616895	0.537304	0.66998	VIM	protein_coding
ENSG00000026036.22	101.857	0.780153	0.132498	5.88801	3.90863e-09	7.73404e-08	RTEL1-TNFRSF6B	protein_coding
ENSG00000026103.22	476.489	-0.256634	0.104525	-2.45524	0.0140792	0.0397259	FAS	protein_coding
ENSG00000026297.16	2049.22	0.46276	0.0879167	5.26362	1.41249e-07	1.79886e-06	RNASET2	protein_coding
ENSG00000026508.20	10830.2	-0.0990538	0.0700798	-1.41344	0.157526	0.275855	CD44	protein_coding
ENSG00000026559.14	57.7093	1.2862	0.208409	6.17153	6.76332e-10	1.66471e-08	KCNG1	protein_coding
ENSG00000026652.15	255.96	-0.317988	0.131159	-2.42444	0.0153321	0.0426378	AGPAT4	protein_coding
ENSG00000026751.17	479.549	0.0422285	0.158235	0.266872	0.789568	0.863347	SLAMF7	protein_coding
ENSG00000026950.17	1356.13	0.111555	0.0863584	1.29177	0.196438	0.325581	BTN3A1	protein_coding
ENSG00000027001.10	1432.19	0.151501	0.0685283	2.21079	0.0270506	0.0682819	MIPEP	protein_coding
ENSG00000027075.15	358.867	-0.0547355	0.0872536	-0.627314	0.530453	0.664362	PRKCH	protein_coding
ENSG00000027644.5	3.83271	0.270068	0.217756	1.24023	0.214889	0.347985	INSRR	protein_coding
ENSG00000027697.15	3136.68	-0.0971058	0.0695799	-1.3956	0.162834	0.282853	IFNGR1	protein_coding
ENSG00000027847.14	1173.66	0.439073	0.0748328	5.86739	4.42715e-09	8.64605e-08	B4GALT7	protein_coding
ENSG00000027869.12	262.022	0.554324	0.0804622	6.88924	5.60902e-12	2.48144e-10	SH2D2A	protein_coding
ENSG00000028116.18	435.905	-0.188429	0.0651813	-2.89084	0.0038421	0.0132182	VRK2	protein_coding
ENSG00000028137.19	2431.61	0.144799	0.0812526	1.78209	0.0747344	0.154841	TNFRSF1B	protein_coding
ENSG00000028203.18	1525.66	-0.243946	0.0547334	-4.45698	8.3123e-06	6.48408e-05	VEZT	protein_coding
ENSG00000028277.21	153.329	-0.28592	0.125876	-2.27144	0.0231203	0.059931	POU2F2	protein_coding
ENSG00000028310.18	1304.79	0.173325	0.0556195	3.11626	0.00183164	0.00704424	BRD9	protein_coding
ENSG00000028528.15	2464.59	-0.200372	0.0374548	-5.3497	8.80993e-08	1.18767e-06	SNX1	protein_coding
ENSG00000028839.10	494.504	-0.0797247	0.0771577	-1.03327	0.301478	0.446521	TBPL1	protein_coding
ENSG00000029153.14	919.324	-0.186945	0.103797	-1.80105	0.0716948	0.14995	ARNTL2	protein_coding
ENSG00000029363.17	3364	-0.478415	0.0679305	-7.0427	1.88546e-12	9.57472e-11	BCLAF1	protein_coding
ENSG00000029364.12	2866.92	-0.0472655	0.0499445	-0.946361	0.343965	0.490666	SLC39A9	protein_coding
ENSG00000029534.21	57.6405	0.465672	0.142998	3.25649	0.001128	0.00464144	ANK1	protein_coding
ENSG00000029559.7	37.2891	-0.0441777	0.240107	-0.183992	0.85402	0.907613	IBSP	protein_coding
ENSG00000029639.11	464.727	-0.0908982	0.0628544	-1.44617	0.14813	0.263101	TFB1M	protein_coding
ENSG00000029725.17	805.713	-0.184987	0.0662391	-2.79271	0.00522684	0.0172146	RABEP1	protein_coding
ENSG00000029993.15	2295.87	-0.257697	0.0656698	-3.92414	8.70415e-05	0.000501531	HMGB3	protein_coding
ENSG00000030066.13	1964.74	-0.0938757	0.0486029	-1.93148	0.0534234	0.11862	NUP160	protein_coding
ENSG00000030110.13	1333.35	0.0700521	0.0702625	0.997005	0.318762	0.464774	BAK1	protein_coding
ENSG00000030304.14	8.65978	-0.810289	0.222285	-3.64528	0.000267104	0.00133714	MUSK	protein_coding
ENSG00000030419.16	138.41	-0.718226	0.142695	-5.03328	4.82157e-07	5.30373e-06	IKZF2	protein_coding
ENSG00000030582.18	16547.9	0.45668	0.0925891	4.93233	8.12532e-07	8.36774e-06	GRN	protein_coding
ENSG00000031003.10	510.296	-0.418855	0.0710382	-5.89619	3.7199e-09	7.40763e-08	FAM13B	protein_coding
ENSG00000031081.11	554.714	-0.260203	0.107204	-2.42718	0.0152166	0.0423582	ARHGAP31	protein_coding
ENSG00000031691.7	228.771	-0.181596	0.092042	-1.97297	0.0484995	0.1097	CENPQ	protein_coding
ENSG00000031698.13	5077.6	0.0769569	0.0581898	1.32252	0.185996	0.312403	SARS1	protein_coding
ENSG00000031823.14	2074.63	0.151822	0.0494312	3.07138	0.00213073	0.00801428	RANBP3	protein_coding
ENSG00000032219.19	570.733	-0.384517	0.0741223	-5.1876	2.13018e-07	2.59541e-06	ARID4A	protein_coding
ENSG00000032389.13	1222.76	0.242017	0.0614933	3.93566	8.29673e-05	0.000481548	EIPR1	protein_coding
ENSG00000032444.17	2720.08	0.652956	0.0902395	7.23582	4.62737e-13	2.79047e-11	PNPLA6	protein_coding
ENSG00000032742.18	562.599	-0.100433	0.0761646	-1.31863	0.187291	0.314037	IFT88	protein_coding
ENSG00000033011.13	985.683	0.220198	0.0633736	3.47461	0.000511602	0.00234261	ALG1	protein_coding
ENSG00000033030.15	749.287	-0.241755	0.0417719	-5.78751	7.14375e-09	1.30579e-07	ZCCHC8	protein_coding
ENSG00000033050.9	738.434	0.304294	0.0605872	5.02242	5.10233e-07	5.56872e-06	ABCF2	protein_coding
ENSG00000033100.16	2153.79	0.204224	0.0549811	3.71443	0.000203659	0.00105565	CHPF2	protein_coding
ENSG00000033122.21	15.3381	-0.360657	0.140274	-2.57109	0.0101379	0.0301548	LRRC7	protein_coding
ENSG00000033170.17	1600.95	-0.228779	0.0980717	-2.33277	0.0196601	0.0524218	FUT8	protein_coding
ENSG00000033178.13	1601.87	-0.351409	0.0773992	-4.54021	5.61972e-06	4.59232e-05	UBA6	protein_coding
ENSG00000033327.13	1037.19	0.0354628	0.0654278	0.542015	0.587808	0.71182	GAB2	protein_coding
ENSG00000033627.17	2212.68	0.0234353	0.0547852	0.427767	0.668821	0.77597	ATP6V0A1	protein_coding
ENSG00000033800.14	916.955	-0.244484	0.0599719	-4.07664	4.56906e-05	0.000286	PIAS1	protein_coding
ENSG00000033867.16	688.087	-0.688398	0.104851	-6.5655	5.18588e-11	1.73967e-09	SLC4A7	protein_coding
ENSG00000034053.14	145.146	0.0546394	0.119331	0.457882	0.647038	0.758821	APBA2	protein_coding
ENSG00000034152.19	2772.82	0.176391	0.0715424	2.46554	0.0136807	0.0388125	MAP2K3	protein_coding
ENSG00000034239.11	3.51043	0.0118552	0.179429	0.0660717	0.947321	0.967171	EFCAB1	protein_coding
ENSG00000034510.6	46174.7	0.111776	0.0757007	1.47655	0.139796	0.251514	TMSB10	protein_coding
ENSG00000034533.12	232.32	0.0774469	0.0549774	1.4087	0.158922	0.277728	ASTE1	protein_coding
ENSG00000034677.13	1199.33	-0.0599662	0.0625341	-0.958936	0.337591	0.484215	RNF19A	protein_coding
ENSG00000034693.15	353.264	-0.0278563	0.0653874	-0.426019	0.670094	0.777022	PEX3	protein_coding
ENSG00000034713.8	1931.81	0.180769	0.0540408	3.34505	0.000822687	0.00354063	GABARAPL2	protein_coding
ENSG00000034971.17	3.8083	0.0784155	0.385821	0.203243	0.838945	0.897171	MYOC	protein_coding
ENSG00000035115.22	2719.26	-0.193896	0.0842387	-2.30175	0.0213496	0.0560561	SH3YL1	protein_coding
ENSG00000035141.8	1943.19	-0.0625588	0.0485515	-1.2885	0.197571	0.327057	FAM136A	protein_coding
ENSG00000035403.18	5361.5	-0.24976	0.0682101	-3.66162	0.000250622	0.00126604	VCL	protein_coding
ENSG00000035499.13	502.14	-0.303218	0.0820024	-3.69767	0.000217587	0.0011184	DEPDC1B	protein_coding
ENSG00000035664.11	786.167	-0.377795	0.108487	-3.4824	0.000496942	0.00228634	DAPK2	protein_coding
ENSG00000035681.9	1338.55	0.0929567	0.0487211	1.90794	0.0563995	0.123944	NSMAF	protein_coding
ENSG00000035687.10	1744.14	-0.0960195	0.0488736	-1.96465	0.049455	0.111371	ADSS2	protein_coding
ENSG00000035720.8	14.6783	-0.838307	0.174888	-4.79339	1.63987e-06	1.55267e-05	STAP1	protein_coding
ENSG00000035862.12	5213.25	-0.164114	0.12003	-1.36728	0.171539	0.294278	TIMP2	protein_coding
ENSG00000035928.16	1454.51	-0.196573	0.0524336	-3.74898	0.000177554	0.000937413	RFC1	protein_coding
ENSG00000036054.13	1102.15	-0.195161	0.0591971	-3.29679	0.000977963	0.00410193	TBC1D23	protein_coding
ENSG00000036257.13	1886.98	-0.1041	0.0383295	-2.71592	0.00660919	0.021003	CUL3	protein_coding
ENSG00000036448.10	65.2088	0.17288	0.127054	1.36068	0.173616	0.296923	MYOM2	protein_coding
ENSG00000036473.8	80.5601	-0.207349	0.251215	-0.825383	0.409154	0.55617	OTC	protein_coding
ENSG00000036530.9	6.90186	-0.167688	0.162958	-1.02903	0.303466	0.448574	CYP46A1	protein_coding
ENSG00000036549.13	1158.18	-0.167593	0.0574674	-2.91631	0.00354201	0.0123359	ZZZ3	protein_coding
ENSG00000036565.15	90.3287	-0.194151	0.250702	-0.774431	0.438676	0.583615	SLC18A1	protein_coding
ENSG00000036672.16	77.7155	0.0204612	0.151678	0.134899	0.892691	0.932837	USP2	protein_coding
ENSG00000036828.17	2.7866	0.154692	0.273354	0.565903	0.57146	0.698808	CASR	protein_coding
ENSG00000037042.9	243.079	0.271425	0.078051	3.47753	0.000506056	0.00232089	TUBG2	protein_coding
ENSG00000037241.7	555.277	0.00800974	0.0734965	0.108981	0.913217	0.945951	RPL26L1	protein_coding
ENSG00000037280.16	236.598	0.158046	0.109117	1.44841	0.147502	0.262223	FLT4	protein_coding
ENSG00000037474.15	2620.64	-0.0229183	0.0428124	-0.535321	0.592428	0.715898	NSUN2	protein_coding
ENSG00000037637.11	792.329	0.0157953	0.0404879	0.390124	0.696445	0.796218	FBXO42	protein_coding
ENSG00000037749.12	433.806	-0.354164	0.0738257	-4.79729	1.60826e-06	1.52773e-05	MFAP3	protein_coding
ENSG00000037757.14	404.724	0.5361	0.0791797	6.77067	1.2819e-11	5.08293e-10	MRI1	protein_coding
ENSG00000037897.17	613.177	0.298637	0.0676781	4.4126	1.02134e-05	7.75945e-05	METTL1	protein_coding
ENSG00000037965.6	15.6721	-0.140697	0.272492	-0.516333	0.605622	0.725951	HOXC8	protein_coding
ENSG00000038002.9	504.401	0.0460541	0.0719195	0.640356	0.521941	0.657399	AGA	protein_coding
ENSG00000038210.14	1484.03	-0.161273	0.0668108	-2.41388	0.0157836	0.0437015	PI4K2B	protein_coding
ENSG00000038219.13	1286.67	-0.429	0.0768306	-5.58372	2.35429e-08	3.7166e-07	BOD1L1	protein_coding
ENSG00000038274.17	2722.21	-0.0610267	0.0546976	-1.11571	0.264546	0.405924	MAT2B	protein_coding
ENSG00000038295.8	23.4257	-0.713904	0.197922	-3.607	0.000309756	0.0015206	TLL1	protein_coding
ENSG00000038358.15	1442.85	0.250955	0.063595	3.94614	7.94202e-05	0.000463616	EDC4	protein_coding
ENSG00000038382.20	3132.51	-0.139516	0.0645158	-2.16251	0.0305786	0.075456	TRIO	protein_coding
ENSG00000038427.16	3548.7	-0.702375	0.15021	-4.67594	2.92608e-06	2.59184e-05	VCAN	protein_coding
ENSG00000038532.16	1099.86	-0.0420536	0.0533795	-0.787824	0.4308	0.576229	CLEC16A	protein_coding
ENSG00000038945.15	598.277	-0.0715605	0.170346	-0.420088	0.674421	0.780084	MSR1	protein_coding
ENSG00000039068.19	18084.7	-0.26179	0.0580492	-4.5098	6.48892e-06	5.21327e-05	CDH1	protein_coding
ENSG00000039123.16	1876.08	-0.341108	0.0515502	-6.617	3.66568e-11	1.29397e-09	MTREX	protein_coding
ENSG00000039139.9	61.26	0.200707	0.152997	1.31183	0.189576	0.316917	DNAH5	protein_coding
ENSG00000039319.17	775.456	-0.46603	0.0884234	-5.27044	1.36098e-07	1.73873e-06	ZFYVE16	protein_coding
ENSG00000039523.20	1084.47	0.418395	0.0728273	5.74502	9.19082e-09	1.63166e-07	RIPOR1	protein_coding
ENSG00000039537.14	13.2535	-1.14379	0.242239	-4.72175	2.33824e-06	2.13364e-05	C6	protein_coding
ENSG00000039560.14	1011.97	-0.298636	0.0960233	-3.11004	0.0018706	0.0071764	RAI14	protein_coding
ENSG00000039600.11	63.9543	1.01892	0.143395	7.10569	1.1972e-12	6.40892e-11	SOX30	protein_coding
ENSG00000039650.12	1237.15	0.355299	0.0634742	5.59754	2.17414e-08	3.46158e-07	PNKP	protein_coding
ENSG00000039987.7	91.0184	-0.10159	0.270757	-0.375209	0.707505	0.804553	BEST2	protein_coding
ENSG00000040199.18	527.689	-0.209922	0.0774023	-2.71209	0.00668601	0.0212039	PHLPP2	protein_coding
ENSG00000040275.17	460.799	-0.309894	0.0697054	-4.44576	8.7581e-06	6.77301e-05	SPDL1	protein_coding
ENSG00000040341.18	994.279	-0.290995	0.0696012	-4.18089	2.90365e-05	0.000192866	STAU2	protein_coding
ENSG00000040487.13	451.511	0.41407	0.0722829	5.72847	1.01343e-08	1.78016e-07	SLC66A1	protein_coding
ENSG00000040531.16	404.26	0.231353	0.0542927	4.26123	2.03307e-05	0.000141828	CTNS	protein_coding
ENSG00000040608.14	313.284	0.800656	0.121023	6.61574	3.69699e-11	1.30373e-09	RTN4R	protein_coding
ENSG00000040633.13	1077	0.0872924	0.0518987	1.68198	0.092573	0.182943	PHF23	protein_coding
ENSG00000040731.10	0.730364	0.775512	0.380368	2.03884	0.0414657	0.0967166	CDH10	protein_coding
ENSG00000040933.16	672.982	-0.0690624	0.0582763	-1.18509	0.235984	0.372377	INPP4A	protein_coding
ENSG00000041353.10	466.939	-0.298411	0.170007	-1.75529	0.0792105	0.162109	RAB27B	protein_coding
ENSG00000041357.16	3987.26	-0.236513	0.0655391	-3.60873	0.000307697	0.00151232	PSMA4	protein_coding
ENSG00000041515.16	10.7335	-0.164601	0.16377	-1.00508	0.314861	0.460828	MYO16	protein_coding
ENSG00000041802.11	1525.99	-0.00778599	0.0357626	-0.217713	0.827653	0.889049	LSG1	protein_coding
ENSG00000041880.14	820.055	0.318033	0.0792086	4.01513	5.94127e-05	0.000359725	PARP3	protein_coding
ENSG00000041982.16	3914.36	-0.0293484	0.162526	-0.180576	0.8567	0.908844	TNC	protein_coding
ENSG00000041988.15	326.582	0.292843	0.0591596	4.95005	7.41929e-07	7.72705e-06	THAP3	protein_coding
ENSG00000042062.13	87.3681	0.358203	0.118202	3.03043	0.00244206	0.00898919	RIPOR3	protein_coding
ENSG00000042088.14	690.538	-0.0169936	0.0485039	-0.350355	0.726073	0.818596	TDP1	protein_coding
ENSG00000042286.15	1252.24	0.287881	0.0656466	4.38531	1.1582e-05	8.64682e-05	AIFM2	protein_coding
ENSG00000042304.12	0.601293	-0.287491	0.389034	-0.738986	0.459915	0.603257	C2orf83	protein_coding
ENSG00000042317.17	200.369	-0.125544	0.071691	-1.75118	0.079915	0.163246	SPATA7	protein_coding
ENSG00000042429.12	173.956	-0.099287	0.084348	-1.17711	0.239151	0.376334	MED17	protein_coding
ENSG00000042445.14	3253.39	0.0371994	0.0682249	0.545246	0.585584	0.71006	RETSAT	protein_coding
ENSG00000042493.16	5543.52	0.333124	0.093237	3.57288	0.00035308	0.00170093	CAPG	protein_coding
ENSG00000042753.12	2974.09	0.448793	0.0756487	5.9326	2.98179e-09	6.1275e-08	AP2S1	protein_coding
ENSG00000042781.14	9.97807	-0.261194	0.167474	-1.55961	0.118852	0.22189	USH2A	protein_coding
ENSG00000042813.8	1.10236	0.0933166	0.442756	0.210763	0.833072	0.893012	ZPBP	protein_coding
ENSG00000042832.12	323.026	-0.284408	0.190592	-1.49223	0.135638	0.245724	TG	protein_coding
ENSG00000042980.13	266.169	-0.223438	0.144594	-1.54528	0.122279	0.22694	ADAM28	protein_coding
ENSG00000043039.7	234.987	0.322293	0.184697	1.74499	0.0809874	0.164896	BARX2	protein_coding
ENSG00000043093.15	959.006	-0.433821	0.0764174	-5.67699	1.37085e-08	2.29555e-07	DCUN1D1	protein_coding
ENSG00000043143.20	1487.45	0.239037	0.0683255	3.49851	0.000467868	0.00217007	JADE2	protein_coding
ENSG00000043355.12	236.005	0.733836	0.27766	2.64293	0.00821924	0.0252726	ZIC2	protein_coding
ENSG00000043462.13	627.609	-0.138888	0.132475	-1.0484	0.294453	0.438741	LCP2	protein_coding
ENSG00000043514.17	714.16	-0.190693	0.056875	-3.35284	0.000799867	0.00345563	TRIT1	protein_coding
ENSG00000043591.6	39.4044	0.22793	0.191206	1.19206	0.233237	0.369242	ADRB1	protein_coding
ENSG00000044012.4	41.4882	0.682249	0.297967	2.28968	0.0220396	0.0575943	GUCA2B	protein_coding
ENSG00000044090.10	1110.02	0.257429	0.0728689	3.53278	0.00041122	0.00193883	CUL7	protein_coding
ENSG00000044115.21	13809.8	-0.122463	0.0486575	-2.51684	0.0118411	0.0343362	CTNNA1	protein_coding
ENSG00000044446.12	743.196	0.0857876	0.0794446	1.07984	0.280212	0.423032	PHKA2	protein_coding
ENSG00000044459.15	186.977	-0.3922	0.143266	-2.73756	0.00618959	0.0198804	CNTLN	protein_coding
ENSG00000044524.11	104.922	-0.32758	0.147292	-2.22402	0.0261468	0.0664019	EPHA3	protein_coding
ENSG00000044574.8	22064.6	-0.0638257	0.0580753	-1.09902	0.271761	0.414179	HSPA5	protein_coding
ENSG00000046604.13	11457.4	-0.251742	0.0636974	-3.95215	7.74513e-05	0.000453757	DSG2	protein_coding
ENSG00000046647.13	576.757	0.13015	0.0682545	1.90683	0.056543	0.124186	GEMIN8	protein_coding
ENSG00000046651.15	1137.61	-0.357479	0.0751428	-4.75733	1.96167e-06	1.82495e-05	OFD1	protein_coding
ENSG00000046653.15	105.872	-0.54867	0.1383	-3.96724	7.27102e-05	0.00042952	GPM6B	protein_coding
ENSG00000046774.10	1.64167	0.271391	0.683922	0.396816	0.691503	0.792603	MAGEC2	protein_coding
ENSG00000046889.19	93.8848	-0.42899	0.14097	-3.04313	0.00234133	0.00868228	PREX2	protein_coding
ENSG00000047056.16	576.115	0.00492013	0.0495658	0.0992645	0.920928	0.951123	WDR37	protein_coding
ENSG00000047188.16	886.277	-0.438961	0.0653317	-6.71895	1.83037e-11	7.01076e-10	YTHDC2	protein_coding
ENSG00000047230.15	1365.29	-0.199754	0.0627489	-3.18338	0.00145568	0.00578615	CTPS2	protein_coding
ENSG00000047249.18	1544.48	0.108971	0.0583173	1.86859	0.0616796	0.133066	ATP6V1H	protein_coding
ENSG00000047315.17	2920.43	-0.065586	0.0406924	-1.61175	0.107017	0.204708	POLR2B	protein_coding
ENSG00000047346.12	468.861	-0.411567	0.0814227	-5.0547	4.31078e-07	4.81505e-06	FAM214A	protein_coding
ENSG00000047365.12	581.154	-0.543689	0.0909272	-5.97939	2.23979e-09	4.78216e-08	ARAP2	protein_coding
ENSG00000047410.14	3414.58	-0.233053	0.058939	-3.95414	7.6811e-05	0.000450592	TPR	protein_coding
ENSG00000047457.14	80.8081	0.168558	0.200239	0.841786	0.399908	0.547238	CP	protein_coding
ENSG00000047578.13	823.97	-0.0871647	0.0569589	-1.53031	0.12594	0.232098	KATNIP	protein_coding
ENSG00000047579.20	727.022	0.201445	0.049073	4.105	4.04306e-05	0.000256724	DTNBP1	protein_coding
ENSG00000047597.7	1001.36	-0.163134	0.0977221	-1.66936	0.0950454	0.186827	XK	protein_coding
ENSG00000047617.15	19.0669	0.0121231	0.131776	0.0919979	0.9267	0.95476	ANO2	protein_coding
ENSG00000047621.12	460.744	-0.253222	0.0630435	-4.01661	5.90402e-05	0.000357737	C12orf4	protein_coding
ENSG00000047634.15	1003.22	-0.307049	0.106558	-2.88152	0.00395761	0.0135557	SCML1	protein_coding
ENSG00000047644.19	1288.53	0.04982	0.0724321	0.687817	0.491568	0.631729	WWC3	protein_coding
ENSG00000047648.23	198.254	-0.217421	0.161883	-1.34307	0.179249	0.304055	ARHGAP6	protein_coding
ENSG00000047662.5	18.9661	0.0363741	0.16784	0.216719	0.828428	0.889751	FAM184B	protein_coding
ENSG00000047849.21	7760.37	-0.054957	0.0434463	-1.26494	0.205893	0.337129	MAP4	protein_coding
ENSG00000047932.14	1156.49	-0.354828	0.0648394	-5.47241	4.43959e-08	6.50198e-07	GOPC	protein_coding
ENSG00000047936.11	17.0506	0.389041	0.255875	1.52043	0.128403	0.235533	ROS1	protein_coding
ENSG00000048028.11	773.167	-0.103856	0.0505588	-2.05417	0.0399595	0.0938408	USP28	protein_coding
ENSG00000048052.22	150.641	-0.00147507	0.153537	-0.00960724	0.992335	0.995391	HDAC9	protein_coding
ENSG00000048140.18	1758.87	0.251084	0.0551686	4.55122	5.33369e-06	4.39046e-05	TSPAN17	protein_coding
ENSG00000048162.21	928.196	0.11677	0.0705647	1.65479	0.0979664	0.19103	NOP16	protein_coding
ENSG00000048342.17	268.499	-0.347782	0.132951	-2.61586	0.00890018	0.0270125	CC2D2A	protein_coding
ENSG00000048392.12	941.494	-0.273912	0.0883053	-3.10188	0.00192296	0.00734526	RRM2B	protein_coding
ENSG00000048405.10	863.331	-0.31565	0.0653461	-4.83043	1.36239e-06	1.32206e-05	ZNF800	protein_coding
ENSG00000048462.11	45.4864	-0.329395	0.209729	-1.57058	0.116281	0.218147	TNFRSF17	protein_coding
ENSG00000048471.14	477.905	-0.223192	0.0719466	-3.10219	0.00192094	0.00733826	SNX29	protein_coding
ENSG00000048540.15	73.1289	-0.40537	0.199886	-2.02801	0.0425594	0.0987278	LMO3	protein_coding
ENSG00000048544.6	1504.56	-0.0932433	0.0675331	-1.38071	0.167369	0.288764	MRPS10	protein_coding
ENSG00000048545.16	0.551653	0.734398	0.366635	2.00308	0.045169	0.103641	GUCA1A	protein_coding
ENSG00000048649.13	1317.64	-0.396497	0.0705873	-5.61711	1.94172e-08	3.12744e-07	RSF1	protein_coding
ENSG00000048707.15	1727.3	-0.277412	0.0805684	-3.44319	0.000574901	0.00259118	VPS13D	protein_coding
ENSG00000048740.18	1408.45	-0.444913	0.0994226	-4.47497	7.64214e-06	6.01807e-05	CELF2	protein_coding
ENSG00000048828.17	8616.33	-0.204503	0.0389523	-5.2501	1.52018e-07	1.92151e-06	FAM120A	protein_coding
ENSG00000048991.16	1346.38	-0.251413	0.0559461	-4.49384	6.99506e-06	5.5724e-05	R3HDM1	protein_coding
ENSG00000049089.15	666.698	0.751102	0.153927	4.8796	1.06301e-06	1.05841e-05	COL9A2	protein_coding
ENSG00000049130.16	809.183	-0.436004	0.10807	-4.03446	5.47272e-05	0.000334555	KITLG	protein_coding
ENSG00000049167.15	343.238	-0.374321	0.0711929	-5.25784	1.45761e-07	1.84934e-06	ERCC8	protein_coding
ENSG00000049192.15	87.3769	-0.514532	0.139966	-3.67613	0.000236796	0.00120522	ADAMTS6	protein_coding
ENSG00000049239.13	2861.16	0.0169532	0.0646723	0.26214	0.793214	0.865813	H6PD	protein_coding
ENSG00000049245.13	3338.57	-0.0181552	0.0514241	-0.353049	0.724052	0.816945	VAMP3	protein_coding
ENSG00000049246.14	254.989	0.430569	0.120588	3.57057	0.000356208	0.00171417	PER3	protein_coding
ENSG00000049247.14	25.6061	-0.435459	0.229635	-1.89631	0.057919	0.126556	UTS2	protein_coding
ENSG00000049249.9	108.915	-0.0457081	0.135942	-0.336233	0.736695	0.826038	TNFRSF9	protein_coding
ENSG00000049283.18	717.955	0.197488	0.114857	1.71943	0.0855357	0.172005	EPN3	protein_coding
ENSG00000049323.16	1868.49	-0.270444	0.11298	-2.39374	0.0166774	0.045714	LTBP1	protein_coding
ENSG00000049449.10	2089.33	-0.00179816	0.0689464	-0.0260806	0.979193	0.98711	RCN1	protein_coding
ENSG00000049540.18	1526.49	0.0111429	0.145019	0.0768379	0.938752	0.962528	ELN	protein_coding
ENSG00000049541.11	1197.34	0.203727	0.0630841	3.22945	0.00124029	0.00503168	RFC2	protein_coding
ENSG00000049618.24	2735.52	-0.194274	0.0672487	-2.88888	0.00386616	0.0132907	ARID1B	protein_coding
ENSG00000049656.14	4720.6	0.316569	0.0557866	5.67465	1.38975e-08	2.32528e-07	CLPTM1L	protein_coding
ENSG00000049759.19	1944.31	0.00649646	0.0694121	0.0935926	0.925433	0.953964	NEDD4L	protein_coding
ENSG00000049768.16	124.219	0.144119	0.122118	1.18016	0.237937	0.374919	FOXP3	protein_coding
ENSG00000049769.14	57.4438	0.358631	0.104601	3.42857	0.000606772	0.002717	PPP1R3F	protein_coding
ENSG00000049860.14	5214.53	-0.0288509	0.054532	-0.529063	0.596762	0.71904	HEXB	protein_coding
ENSG00000049883.15	341.832	-0.204624	0.0530888	-3.85437	0.000116027	0.000644886	PTCD2	protein_coding
ENSG00000050030.16	8.81839	-0.40469	0.252482	-1.60284	0.108969	0.207758	NEXMIF	protein_coding
ENSG00000050130.18	870.837	-0.116393	0.0562951	-2.06755	0.0386828	0.0914201	JKAMP	protein_coding
ENSG00000050165.18	1800.44	0.0578966	0.0993317	0.582862	0.559986	0.689565	DKK3	protein_coding
ENSG00000050327.15	771.471	-0.0896303	0.0640816	-1.39869	0.161906	0.281604	ARHGEF5	protein_coding
ENSG00000050344.9	2653.06	0.0411479	0.07612	0.540567	0.588806	0.712624	NFE2L3	protein_coding
ENSG00000050393.11	1489.45	0.0522295	0.0553766	0.943168	0.345595	0.492358	MCUR1	protein_coding
ENSG00000050405.13	4904.35	-0.466436	0.0855606	-5.45153	4.99377e-08	7.20682e-07	LIMA1	protein_coding
ENSG00000050426.16	1966.82	-0.000589288	0.0513433	-0.0114774	0.990843	0.994514	LETMD1	protein_coding
ENSG00000050438.17	130.381	-0.488385	0.12666	-3.85587	0.000115321	0.000641844	SLC4A8	protein_coding
ENSG00000050555.19	118.646	0.326419	0.140294	2.32668	0.0199825	0.053131	LAMC3	protein_coding
ENSG00000050628.20	125.769	-0.235331	0.162753	-1.44593	0.148195	0.263179	PTGER3	protein_coding
ENSG00000050730.16	46.0739	-0.365212	0.169579	-2.15364	0.0312684	0.0768416	TNIP3	protein_coding
ENSG00000050748.18	1560.24	-0.126377	0.0376566	-3.35603	0.000790698	0.00342222	MAPK9	protein_coding
ENSG00000050767.17	31.3284	0.071845	0.12459	0.576651	0.564176	0.693102	COL23A1	protein_coding
ENSG00000050820.17	3494.47	0.389904	0.0788605	4.94422	7.64483e-07	7.9334e-06	BCAR1	protein_coding
ENSG00000051009.11	1970.59	-0.0487304	0.0555233	-0.877658	0.380129	0.527268	FAM160A2	protein_coding
ENSG00000051108.15	3350.59	-0.0174264	0.0543495	-0.320635	0.748487	0.83448	HERPUD1	protein_coding
ENSG00000051128.19	207.167	0.992651	0.116706	8.50556	1.80718e-17	3.21203e-15	HOMER3	protein_coding
ENSG00000051180.17	546.89	-0.0432728	0.0765106	-0.565579	0.57168	0.698923	RAD51	protein_coding
ENSG00000051341.14	401.653	-0.418373	0.0870884	-4.80401	1.5552e-06	1.48324e-05	POLQ	protein_coding
ENSG00000051382.9	1575.11	-0.21455	0.0573532	-3.74085	0.000183399	0.000964673	PIK3CB	protein_coding
ENSG00000051523.11	8172.44	0.787574	0.115212	6.83586	8.15142e-12	3.42664e-10	CYBA	protein_coding
ENSG00000051596.10	460.927	-0.112401	0.0723214	-1.55419	0.120139	0.223809	THOC3	protein_coding
ENSG00000051620.11	2922.57	0.113601	0.0576169	1.97166	0.0486487	0.109964	HEBP2	protein_coding
ENSG00000051825.15	450.296	-0.293109	0.0788085	-3.71926	0.000199806	0.00103807	MPHOSPH9	protein_coding
ENSG00000052126.14	1021.38	-0.302387	0.0651903	-4.63852	3.5091e-06	3.04242e-05	PLEKHA5	protein_coding
ENSG00000052344.16	6467.3	0.280294	0.107853	2.59885	0.00935358	0.0281755	PRSS8	protein_coding
ENSG00000052723.12	1010.51	-0.230967	0.052352	-4.41181	1.02509e-05	7.77919e-05	SIKE1	protein_coding
ENSG00000052749.14	1959.17	0.086841	0.0645097	1.34617	0.178248	0.302863	RRP12	protein_coding
ENSG00000052795.13	1239.69	-0.35802	0.0811668	-4.41092	1.02934e-05	7.80555e-05	FNIP2	protein_coding
ENSG00000052802.13	2875.24	-0.282537	0.0925929	-3.05139	0.00227785	0.00848256	MSMO1	protein_coding
ENSG00000052841.15	2258.7	-0.080207	0.052952	-1.51471	0.129845	0.237524	TTC17	protein_coding
ENSG00000052850.8	2.51337	-0.43735	0.263697	-1.65853	0.0972105	0.189995	ALX4	protein_coding
ENSG00000053108.17	38.8051	0.267733	0.24361	1.09902	0.271758	0.414179	FSTL4	protein_coding
ENSG00000053254.16	1196.26	-0.326391	0.0797616	-4.09208	4.27522e-05	0.000269732	FOXN3	protein_coding
ENSG00000053328.8	8.97378	-0.353094	0.195824	-1.80312	0.0713693	0.149435	METTL24	protein_coding
ENSG00000053371.12	1651.92	0.468048	0.0673773	6.94667	3.7401e-12	1.73812e-10	AKR7A2	protein_coding
ENSG00000053372.5	1955.61	0.121019	0.0666896	1.81467	0.069575	0.146433	MRTO4	protein_coding
ENSG00000053438.11	53.9202	0.0751874	0.152027	0.494565	0.620907	0.738246	NNAT	protein_coding
ENSG00000053501.13	641.403	0.312633	0.0766024	4.08124	4.47954e-05	0.000281005	USE1	protein_coding
ENSG00000053524.12	23.9558	-0.187315	0.11873	-1.57765	0.114646	0.215918	MCF2L2	protein_coding
ENSG00000053702.15	115.282	-0.114905	0.0799127	-1.43788	0.150467	0.266164	NRIP2	protein_coding
ENSG00000053747.17	2966.32	-0.193623	0.131813	-1.46892	0.141854	0.254445	LAMA3	protein_coding
ENSG00000053770.12	1353.95	-0.353929	0.0682856	-5.18307	2.18258e-07	2.64731e-06	AP5M1	protein_coding
ENSG00000053900.11	726.219	-0.174678	0.0491097	-3.55689	0.000375265	0.00179183	ANAPC4	protein_coding
ENSG00000053918.18	4346.96	0.437843	0.112248	3.90066	9.59298e-05	0.000546606	KCNQ1	protein_coding
ENSG00000054116.12	1547.44	0.158598	0.0461078	3.43973	0.000582298	0.00261986	TRAPPC3	protein_coding
ENSG00000054118.15	4107.31	-0.231429	0.0429746	-5.38525	7.23431e-08	9.98512e-07	THRAP3	protein_coding
ENSG00000054148.18	2131.68	0.602349	0.0968251	6.221	4.94011e-10	1.26066e-08	PHPT1	protein_coding
ENSG00000054179.12	1133.18	0.286628	0.123396	2.32282	0.0201887	0.0535495	ENTPD2	protein_coding
ENSG00000054219.11	1061.27	-0.230411	0.0877307	-2.62635	0.00863067	0.0263128	LY75	protein_coding
ENSG00000054267.22	1041.6	-0.373956	0.0742064	-5.03941	4.66976e-07	5.15633e-06	ARID4B	protein_coding
ENSG00000054277.14	75.6389	0.448605	0.0940696	4.76886	1.85271e-06	1.73186e-05	OPN3	protein_coding
ENSG00000054282.16	491.297	-0.0820037	0.0562363	-1.4582	0.144786	0.258472	SDCCAG8	protein_coding
ENSG00000054356.14	50.2775	1.03582	0.184742	5.60686	2.06036e-08	3.29235e-07	PTPRN	protein_coding
ENSG00000054392.13	152.072	-0.0542185	0.0892167	-0.607717	0.543375	0.675612	HHAT	protein_coding
ENSG00000054523.18	1929.52	-0.313736	0.0679098	-4.61989	3.83938e-06	3.28663e-05	KIF1B	protein_coding
ENSG00000054598.9	207.343	0.805099	0.158611	5.07594	3.85592e-07	4.37022e-06	FOXC1	protein_coding
ENSG00000054611.14	1294.56	0.170554	0.0503107	3.39001	0.000698893	0.00307046	TBC1D22A	protein_coding
ENSG00000054654.19	3472.33	-0.383442	0.0898796	-4.26618	1.98848e-05	0.000138981	SYNE2	protein_coding
ENSG00000054690.14	1177.2	-0.167502	0.0857893	-1.95249	0.0508805	0.114011	PLEKHH1	protein_coding
ENSG00000054793.14	6828.9	0.053939	0.0997694	0.540636	0.588758	0.712609	ATP9A	protein_coding
ENSG00000054796.13	0.236248	1.00854	0.719916	1.40091	0.161241		SPO11	protein_coding
ENSG00000054803.4	3.84331	-0.0129034	0.30673	-0.0420676	0.966445	0.979347	CBLN4	protein_coding
ENSG00000054938.16	267.401	0.129698	0.233561	0.555307	0.578684	0.704357	CHRDL2	protein_coding
ENSG00000054965.11	1276.98	-0.097683	0.0561953	-1.73828	0.0821618	0.16681	FAM168A	protein_coding
ENSG00000054967.13	256.602	0.536465	0.0862818	6.21759	5.04841e-10	1.28587e-08	RELT	protein_coding
ENSG00000054983.17	889.221	0.0324036	0.13124	0.246904	0.804983	0.873665	GALC	protein_coding
ENSG00000055044.11	2040.68	-0.368149	0.0581497	-6.33105	2.43491e-10	6.78159e-09	NOP58	protein_coding
ENSG00000055070.17	3342.84	0.308016	0.0506305	6.0836	1.17512e-09	2.68284e-08	SZRD1	protein_coding
ENSG00000055118.16	508.974	0.685277	0.134274	5.10358	3.33292e-07	3.8392e-06	KCNH2	protein_coding
ENSG00000055130.17	2434.11	0.0214887	0.0361251	0.59484	0.55195	0.68301	CUL1	protein_coding
ENSG00000055147.19	419.614	-0.282951	0.0599431	-4.72033	2.35465e-06	2.14668e-05	FAM114A2	protein_coding
ENSG00000055163.20	1349.24	0.00917993	0.0872625	0.105199	0.916218	0.947871	CYFIP2	protein_coding
ENSG00000055208.19	2228.88	-0.209288	0.0529229	-3.95458	7.66695e-05	0.000450088	TAB2	protein_coding
ENSG00000055211.14	801.001	-0.132421	0.0613891	-2.15707	0.0310003	0.0762754	GINM1	protein_coding
ENSG00000055332.18	2494.82	-0.346412	0.0715049	-4.8446	1.26868e-06	1.24064e-05	EIF2AK2	protein_coding
ENSG00000055483.19	2071.31	-0.0294821	0.0580563	-0.50782	0.61158	0.730844	USP36	protein_coding
ENSG00000055609.19	2308.77	-0.440279	0.0902126	-4.88046	1.05837e-06	1.05457e-05	KMT2C	protein_coding
ENSG00000055732.13	88.0678	0.0777517	0.186934	0.415932	0.67746	0.782415	MCOLN3	protein_coding
ENSG00000055813.6	7.18067	0.278138	0.199225	1.3961	0.162684	0.282641	CCDC85A	protein_coding
ENSG00000055917.16	4401.85	-0.296961	0.0487062	-6.09699	1.08088e-09	2.48589e-08	PUM2	protein_coding
ENSG00000055950.16	1714.2	0.549304	0.0765185	7.1787	7.03759e-13	4.00549e-11	MRPL43	protein_coding
ENSG00000055955.17	2.26157	-0.00739005	0.221205	-0.0334081	0.973349	0.983453	ITIH4	protein_coding
ENSG00000055957.11	2.14422	-0.0290966	0.229471	-0.126799	0.8991	0.936851	ITIH1	protein_coding
ENSG00000056050.7	399.57	-0.175969	0.0729954	-2.41069	0.0159224	0.0440255	HPF1	protein_coding
ENSG00000056097.16	2904.06	-0.130885	0.0418653	-3.12634	0.00177	0.00683834	ZFR	protein_coding
ENSG00000056277.16	201.663	-0.332722	0.0852594	-3.90247	9.52166e-05	0.000543023	ZNF280C	protein_coding
ENSG00000056291.17	2.12323	-0.133606	0.221456	-0.603307	0.546304	0.678198	NPFFR2	protein_coding
ENSG00000056487.16	1.67711	0.00310214	0.298595	0.0103891	0.991711	0.995075	PHF21B	protein_coding
ENSG00000056558.11	349.571	0.237793	0.0822536	2.89098	0.00384042	0.0132145	TRAF1	protein_coding
ENSG00000056586.16	1495.8	-0.352292	0.0623056	-5.65425	1.56528e-08	2.58588e-07	RC3H2	protein_coding
ENSG00000056736.10	758.374	0.328213	0.0928184	3.53608	0.000406119	0.00191772	IL17RB	protein_coding
ENSG00000056972.20	1191.23	-0.133262	0.0576843	-2.3102	0.0208769	0.0550541	TRAF3IP2	protein_coding
ENSG00000056998.20	601.433	-0.286789	0.133982	-2.1405	0.0323142	0.0789569	GYG2	protein_coding
ENSG00000057019.16	903.529	-0.028224	0.127954	-0.22058	0.825419	0.887532	DCBLD2	protein_coding
ENSG00000057149.16	5.14978	-1.85425	0.574355	-3.22841	0.00124482	0.00504754	SERPINB3	protein_coding
ENSG00000057252.13	947.445	-0.314349	0.0951014	-3.30541	0.000948361	0.00399619	SOAT1	protein_coding
ENSG00000057294.15	3986.29	-0.152426	0.0692323	-2.20166	0.0276894	0.0696255	PKP2	protein_coding
ENSG00000057468.7	10.9386	-0.115083	0.219115	-0.525221	0.59943	0.721202	MSH4	protein_coding
ENSG00000057593.14	68.278	0.941385	0.26095	3.60753	0.000309127	0.00151788	F7	protein_coding
ENSG00000057608.17	10898.1	-0.0834105	0.0522555	-1.5962	0.110443	0.209839	GDI2	protein_coding
ENSG00000057657.17	777.868	-0.393545	0.10703	-3.67695	0.00023604	0.00120232	PRDM1	protein_coding
ENSG00000057663.16	1560.76	-0.0290386	0.0556608	-0.521707	0.601874	0.722913	ATG5	protein_coding
ENSG00000057704.13	695.647	-0.165991	0.100754	-1.64749	0.0994572	0.193288	TMCC3	protein_coding
ENSG00000057757.10	1441.61	0.0681885	0.0493176	1.38264	0.166776	0.288021	PITHD1	protein_coding
ENSG00000057935.14	1082.96	-0.0712359	0.0412626	-1.72641	0.0842744	0.170161	MTA3	protein_coding
ENSG00000058056.9	416.703	-0.13671	0.0911715	-1.49948	0.133749	0.242932	USP13	protein_coding
ENSG00000058063.16	2238.93	-0.444464	0.0668137	-6.65228	2.88582e-11	1.04883e-09	ATP11B	protein_coding
ENSG00000058085.15	6213.98	-0.117756	0.101546	-1.15964	0.246197	0.384433	LAMC2	protein_coding
ENSG00000058091.17	246.626	-0.449328	0.144651	-3.10629	0.00189451	0.00725262	CDK14	protein_coding
ENSG00000058262.10	11483.4	0.14366	0.0466734	3.07799	0.002084	0.0078654	SEC61A1	protein_coding
ENSG00000058272.19	1708.64	-0.380983	0.0704031	-5.41145	6.2518e-08	8.77244e-07	PPP1R12A	protein_coding
ENSG00000058335.16	52.3468	-0.413231	0.174761	-2.36455	0.018052	0.0488572	RASGRF1	protein_coding
ENSG00000058404.20	15.5592	1.04909	0.210769	4.97745	6.44284e-07	6.84018e-06	CAMK2B	protein_coding
ENSG00000058453.17	666.248	0.278062	0.0851571	3.26528	0.00109356	0.00451921	CROCC	protein_coding
ENSG00000058600.16	1490.95	0.26632	0.0574673	4.63428	3.58174e-06	3.0948e-05	POLR3E	protein_coding
ENSG00000058668.15	1787.32	-0.287699	0.106258	-2.70755	0.00677827	0.021468	ATP2B4	protein_coding
ENSG00000058673.17	5.43474	-0.80936	0.19126	-4.23173	2.319e-05	0.000159064	ZC3H11A	protein_coding
ENSG00000058729.11	670.35	-0.321569	0.0582345	-5.52196	3.35239e-08	5.06155e-07	RIOK2	protein_coding
ENSG00000058799.15	873.54	0.000132873	0.0502288	0.00264535	0.997889	0.998678	YIPF1	protein_coding
ENSG00000058804.12	1961.31	-0.204109	0.0653696	-3.12238	0.00179396	0.00691509	NDC1	protein_coding
ENSG00000058866.15	94.0609	0.297406	0.133463	2.22838	0.0258555	0.0657981	DGKG	protein_coding
ENSG00000059122.17	1001.82	0.498091	0.0675328	7.37554	1.63677e-13	1.11853e-11	FLYWCH1	protein_coding
ENSG00000059145.19	367.772	0.529094	0.0769652	6.87445	6.22287e-12	2.70285e-10	UNKL	protein_coding
ENSG00000059377.18	1117.73	0.470569	0.112287	4.19077	2.78004e-05	0.000185874	TBXAS1	protein_coding
ENSG00000059378.13	1721.55	0.271779	0.0757463	3.58801	0.00033321	0.00161674	PARP12	protein_coding
ENSG00000059573.9	5330.6	-0.097625	0.0453136	-2.15443	0.0312064	0.0767034	ALDH18A1	protein_coding
ENSG00000059588.10	1662.87	-0.00970645	0.072737	-0.133446	0.893841	0.933537	TARBP1	protein_coding
ENSG00000059691.12	604.068	0.0229466	0.0600362	0.382212	0.702304	0.800612	GATB	protein_coding
ENSG00000059728.11	2086.92	-0.335363	0.0993375	-3.37599	0.000735501	0.0032073	MXD1	protein_coding
ENSG00000059758.8	630.377	-0.426389	0.076751	-5.55549	2.76841e-08	4.28475e-07	CDK17	protein_coding
ENSG00000059769.20	267.495	-0.259737	0.0534327	-4.86102	1.16781e-06	1.15117e-05	DNAJC25	protein_coding
ENSG00000059804.16	1065.42	-0.517329	0.140776	-3.67484	0.000238003	0.0012109	SLC2A3	protein_coding
ENSG00000059915.17	130.53	0.308846	0.163537	1.88854	0.0589539	0.128319	PSD	protein_coding
ENSG00000060069.17	1074.84	0.238574	0.0724271	3.29399	0.000987761	0.00413684	CTDP1	protein_coding
ENSG00000060138.13	5240.15	0.141682	0.0535895	2.64385	0.00819698	0.0252125	YBX3	protein_coding
ENSG00000060140.9	314.696	-0.0935789	0.100914	-0.927316	0.353763	0.500589	STYK1	protein_coding
ENSG00000060237.18	4065.18	-0.33511	0.0694737	-4.82356	1.41021e-06	1.36228e-05	WNK1	protein_coding
ENSG00000060303.5	1.50825	0.571192	0.23089	2.47387	0.0133658	0.0380466	RPS17P5	processed_pseudogene
ENSG00000060339.14	2155.02	-0.46786	0.0576894	-8.10997	5.06307e-16	6.63999e-14	CCAR1	protein_coding
ENSG00000060491.16	2422.47	0.434949	0.0755564	5.75661	8.58222e-09	1.53412e-07	OGFR	protein_coding
ENSG00000060558.4	391.18	0.0870003	0.124052	0.701324	0.483101	0.623954	GNA15	protein_coding
ENSG00000060566.14	42.1751	-0.00465928	0.216797	-0.0214915	0.982854	0.989578	CREB3L3	protein_coding
ENSG00000060642.11	561.739	0.0649515	0.0544527	1.19281	0.232946	0.368947	PIGV	protein_coding
ENSG00000060656.20	661.363	0.574897	0.176035	3.26582	0.00109148	0.00451294	PTPRU	protein_coding
ENSG00000060688.13	1410.98	0.133546	0.0556869	2.39815	0.0164781	0.0452379	SNRNP40	protein_coding
ENSG00000060709.15	94.8264	0.514681	0.200025	2.57309	0.0100796	0.0300145	RIMBP2	protein_coding
ENSG00000060718.22	1475.24	-0.66369	0.189187	-3.50811	0.000451295	0.00210307	COL11A1	protein_coding
ENSG00000060749.16	1036.53	-0.509363	0.100922	-5.04709	4.4859e-07	4.98119e-06	QSER1	protein_coding
ENSG00000060762.19	1088.38	0.106468	0.0758219	1.40419	0.160263	0.279418	MPC1	protein_coding
ENSG00000060971.19	1534.21	0.272123	0.0717009	3.79525	0.000147492	0.000796716	ACAA1	protein_coding
ENSG00000060982.15	405.853	-0.557079	0.154456	-3.6067	0.000310111	0.0015216	BCAT1	protein_coding
ENSG00000061273.18	1791.52	-0.00500141	0.0568309	-0.0880052	0.929873	0.95691	HDAC7	protein_coding
ENSG00000061337.15	187.979	-0.155121	0.11448	-1.355	0.175418	0.299333	LZTS1	protein_coding
ENSG00000061455.11	48.1823	-0.355434	0.155237	-2.28962	0.0220436	0.0575984	PRDM6	protein_coding
ENSG00000061492.12	0.127116	0.62159	1.08621	0.572254	0.56715		WNT8A	protein_coding
ENSG00000061656.10	211.038	0.346618	0.105612	3.28199	0.00103077	0.00429479	SPAG4	protein_coding
ENSG00000061676.15	5659.42	-0.207206	0.0509394	-4.0677	4.74792e-05	0.000295916	NCKAP1	protein_coding
ENSG00000061794.13	4268.15	-0.222068	0.0758248	-2.9287	0.00340383	0.0119189	MRPS35	protein_coding
ENSG00000061918.14	310.079	0.0019369	0.114479	0.0169193	0.986501	0.991541	GUCY1B1	protein_coding
ENSG00000061936.10	1280.77	-0.0279006	0.0468144	-0.595983	0.551187	0.682337	SFSWAP	protein_coding
ENSG00000061938.20	1818.7	0.313221	0.085163	3.6779	0.000235163	0.00119946	TNK2	protein_coding
ENSG00000061987.16	968	-0.388771	0.0785162	-4.95148	7.36514e-07	7.67854e-06	MON2	protein_coding
ENSG00000062038.14	3163.96	0.180649	0.0997539	1.81095	0.0701489	0.147367	CDH3	protein_coding
ENSG00000062096.15	0.687295	0.344387	0.260115	1.32398	0.185509	0.311792	ARSF	protein_coding
ENSG00000062194.16	2235.81	-0.354098	0.0484839	-7.30341	2.80567e-13	1.80472e-11	GPBP1	protein_coding
ENSG00000062282.15	916.284	0.571143	0.102537	5.57014	2.54538e-08	3.99028e-07	DGAT2	protein_coding
ENSG00000062370.17	112.103	-0.274668	0.0834282	-3.29227	0.000993831	0.00415925	ZNF112	protein_coding
ENSG00000062485.19	6479.77	0.0149771	0.0498131	0.300665	0.76367	0.845015	CS	protein_coding
ENSG00000062524.16	227.245	0.566851	0.18521	3.06059	0.00220901	0.0082627	LTK	protein_coding
ENSG00000062582.14	22.3741	1.40504	0.147511	9.52499	1.65055e-21	8.68658e-19	MRPS24	protein_coding
ENSG00000062598.18	1089.85	0.085138	0.0531598	1.60155	0.109255	0.208175	ELMO2	protein_coding
ENSG00000062650.19	1955.73	-0.264296	0.0480407	-5.50149	3.76589e-08	5.62302e-07	WAPL	protein_coding
ENSG00000062716.13	6307.57	-0.255361	0.0924698	-2.76157	0.0057525	0.0186641	VMP1	protein_coding
ENSG00000062725.10	995.077	-0.333454	0.0589757	-5.6541	1.5667e-08	2.58715e-07	APPBP2	protein_coding
ENSG00000062822.15	1388.75	0.547349	0.0920134	5.94858	2.70475e-09	5.63824e-08	POLD1	protein_coding
ENSG00000063015.20	5.43103	0.050328	0.237352	0.212039	0.832076	0.892275	SEZ6	protein_coding
ENSG00000063046.18	10973.4	-0.208494	0.0519658	-4.01213	6.01737e-05	0.000363544	EIF4B	protein_coding
ENSG00000063127.16	15.2619	-0.300233	0.164195	-1.82851	0.0674724	0.142878	SLC6A16	protein_coding
ENSG00000063169.11	610.815	0.287916	0.0746913	3.85475	0.000115849	0.00064425	BICRA	protein_coding
ENSG00000063176.16	856.405	0.255641	0.0893221	2.86201	0.00420962	0.0142801	SPHK2	protein_coding
ENSG00000063177.13	42412.5	0.628213	0.0845477	7.43028	1.0837e-13	7.77269e-12	RPL18	protein_coding
ENSG00000063180.9	81.4483	0.283287	0.111172	2.54818	0.0108286	0.031841	CA11	protein_coding
ENSG00000063241.8	2053.17	0.455919	0.0809751	5.63036	1.79829e-08	2.92314e-07	ISOC2	protein_coding
ENSG00000063244.13	6416.37	0.187886	0.0546558	3.43761	0.000586866	0.0026366	U2AF2	protein_coding
ENSG00000063245.15	7227.81	0.410554	0.0841061	4.88139	1.05342e-06	1.05068e-05	EPN1	protein_coding
ENSG00000063322.15	1665.72	0.0802821	0.0424307	1.89208	0.0584808	0.127529	MED29	protein_coding
ENSG00000063438.19	4.54814	0.803506	0.204831	3.92278	8.75328e-05	0.000504005	AHRR	protein_coding
ENSG00000063515.3	0.410288	0.57019	0.594484	0.959134	0.337491	0.484123	GSC2	protein_coding
ENSG00000063587.15	870.704	-0.0992896	0.0670237	-1.48141	0.138497	0.249787	ZNF275	protein_coding
ENSG00000063601.17	1165.52	0.0379989	0.0492542	0.771486	0.440419	0.585396	MTMR1	protein_coding
ENSG00000063660.9	1447.76	0.515779	0.114838	4.49135	7.07736e-06	5.63021e-05	GPC1	protein_coding
ENSG00000063761.16	424.896	0.244334	0.0692893	3.52628	0.000421436	0.00198285	ADCK1	protein_coding
ENSG00000063854.13	1185.36	0.505383	0.0777947	6.49637	8.22816e-11	2.63339e-09	HAGH	protein_coding
ENSG00000063978.16	2051.7	-0.054545	0.0393337	-1.38672	0.165526	0.286388	RNF4	protein_coding
ENSG00000064012.22	1162.94	-0.339391	0.0490914	-6.91345	4.72999e-12	2.14886e-10	CASP8	protein_coding
ENSG00000064042.18	535.317	-0.153249	0.122771	-1.24825	0.211939	0.344303	LIMCH1	protein_coding
ENSG00000064102.15	1051.24	-0.278031	0.0637829	-4.35902	1.30644e-05	9.6136e-05	INTS13	protein_coding
ENSG00000064115.11	2168.49	0.0490065	0.0790782	0.619721	0.535441	0.668584	TM7SF3	protein_coding
ENSG00000064195.7	56.2793	0.37557	0.311392	1.2061	0.227778	0.363381	DLX3	protein_coding
ENSG00000064199.7	109.404	-0.0683214	0.0871303	-0.784129	0.432964	0.578237	SPA17	protein_coding
ENSG00000064201.16	18.844	0.126511	0.166493	0.759855	0.447341	0.591858	TSPAN32	protein_coding
ENSG00000064205.10	33.159	-0.254431	0.240988	-1.05578	0.291068	0.435008	CCN5	protein_coding
ENSG00000064218.5	6.5421	-0.358347	0.235389	-1.52236	0.127919	0.234848	DMRT3	protein_coding
ENSG00000064225.12	74.817	-0.364939	0.132479	-2.7547	0.00587461	0.0190085	ST3GAL6	protein_coding
ENSG00000064270.13	2120.49	0.144051	0.0872996	1.65007	0.0989285	0.192499	ATP2C2	protein_coding
ENSG00000064300.9	90.9516	-0.118779	0.201339	-0.589946	0.555227	0.685725	NGFR	protein_coding
ENSG00000064309.14	116.956	-0.0788034	0.109537	-0.719423	0.47188	0.61412	CDON	protein_coding
ENSG00000064313.12	1051.22	-0.26458	0.0614626	-4.30473	1.67189e-05	0.000118988	TAF2	protein_coding
ENSG00000064393.16	1947.51	-0.28188	0.0926314	-3.04303	0.00234208	0.00868429	HIPK2	protein_coding
ENSG00000064419.13	2507.34	-0.110535	0.0389398	-2.83861	0.00453109	0.0152178	TNPO3	protein_coding
ENSG00000064489.23	0.803871	-0.0101291	0.259753	-0.0389951	0.968894	0.980707	BORCS8-MEF2B	protein_coding
ENSG00000064490.14	1081.86	0.400013	0.0772184	5.18027	2.21562e-07	2.68257e-06	RFXANK	protein_coding
ENSG00000064545.15	1595.91	0.482509	0.0868298	5.55695	2.74532e-08	4.25435e-07	TMEM161A	protein_coding
ENSG00000064547.14	800.591	0.49948	0.0846378	5.90139	3.6046e-09	7.22609e-08	LPAR2	protein_coding
ENSG00000064601.20	7266.12	0.526025	0.08888	5.91837	3.2514e-09	6.62108e-08	CTSA	protein_coding
ENSG00000064607.17	2154.78	-0.0672759	0.0598887	-1.12335	0.261289	0.402252	SUGP2	protein_coding
ENSG00000064651.14	17818	-0.563893	0.0940998	-5.9925	2.0664e-09	4.45183e-08	SLC12A2	protein_coding
ENSG00000064652.11	176.633	-0.141337	0.0970935	-1.45568	0.145481	0.259484	SNX24	protein_coding
ENSG00000064655.19	106.511	-0.511507	0.191435	-2.67196	0.00754098	0.0234961	EYA2	protein_coding
ENSG00000064666.15	5798.3	0.125267	0.060218	2.08023	0.0375042	0.0891024	CNN2	protein_coding
ENSG00000064687.13	815.114	0.589897	0.1006	5.8638	4.52398e-09	8.8097e-08	ABCA7	protein_coding
ENSG00000064692.20	187.667	-0.634586	0.179758	-3.53023	0.0004152	0.00195601	SNCAIP	protein_coding
ENSG00000064703.12	573.058	-0.153402	0.0465688	-3.2941	0.000987382	0.00413567	DDX20	protein_coding
ENSG00000064726.10	1973.39	-0.169532	0.0554767	-3.05591	0.00224379	0.00837575	BTBD1	protein_coding
ENSG00000064763.11	1483.79	-0.248622	0.0720191	-3.45217	0.000556095	0.00251931	FAR2	protein_coding
ENSG00000064787.13	1283.96	-0.421371	0.158487	-2.65871	0.00784415	0.024282	BCAS1	protein_coding
ENSG00000064835.11	1.1487	0.00939603	0.199591	0.0470764	0.962452	0.977088	POU1F1	protein_coding
ENSG00000064886.14	39.1733	-0.133074	0.169737	-0.784005	0.433037	0.578315	CHI3L2	protein_coding
ENSG00000064932.16	3428	0.395163	0.0822485	4.8045	1.5514e-06	1.48031e-05	SBNO2	protein_coding
ENSG00000064933.18	464.579	-0.352502	0.0622403	-5.66357	1.48255e-08	2.45823e-07	PMS1	protein_coding
ENSG00000064961.19	2129.61	0.268055	0.0701733	3.8199	0.000133506	0.000729728	HMG20B	protein_coding
ENSG00000064989.13	388.237	-0.289225	0.124329	-2.32629	0.0200032	0.0531688	CALCRL	protein_coding
ENSG00000064995.18	672.545	-0.0831133	0.0524036	-1.58602	0.112734	0.21309	TAF11	protein_coding
ENSG00000064999.15	1745.79	-0.0250434	0.0469404	-0.533515	0.593677	0.716727	ANKS1A	protein_coding
ENSG00000065000.19	6402.4	0.132161	0.0600881	2.19945	0.0278459	0.069928	AP3D1	protein_coding
ENSG00000065029.15	933.936	0.2657	0.0641927	4.1391	3.48667e-05	0.000225385	ZNF76	protein_coding
ENSG00000065054.14	1950.01	0.377992	0.0861316	4.38854	1.14115e-05	8.53997e-05	SLC9A3R2	protein_coding
ENSG00000065057.9	1285.96	0.674623	0.102196	6.6013	4.07579e-11	1.42263e-09	NTHL1	protein_coding
ENSG00000065060.17	779.957	-0.223654	0.0600605	-3.72382	0.000196229	0.00102237	UHRF1BP1	protein_coding
ENSG00000065135.12	3174.92	-0.130497	0.0476509	-2.7386	0.00617017	0.0198303	GNAI3	protein_coding
ENSG00000065150.21	7909.45	0.101484	0.0643259	1.57766	0.114644	0.215918	IPO5	protein_coding
ENSG00000065154.12	2707.99	0.0703497	0.0892001	0.788674	0.430303	0.575783	OAT	protein_coding
ENSG00000065183.16	1466.82	-0.165428	0.052927	-3.12559	0.00177451	0.00685381	WDR3	protein_coding
ENSG00000065243.20	1668.47	-0.381352	0.075351	-5.06101	4.17052e-07	4.67772e-06	PKN2	protein_coding
ENSG00000065268.11	1902.57	0.631221	0.0944052	6.68629	2.28898e-11	8.50996e-10	WDR18	protein_coding
ENSG00000065308.5	1556.12	-0.353175	0.0685318	-5.15344	2.55753e-07	3.04201e-06	TRAM2	protein_coding
ENSG00000065320.9	162.91	0.154445	0.138718	1.11337	0.265548	0.407034	NTN1	protein_coding
ENSG00000065325.13	25.2971	-0.000574931	0.162461	-0.00353889	0.997176	0.998211	GLP2R	protein_coding
ENSG00000065328.17	445.738	-0.194747	0.0758847	-2.56635	0.0102775	0.0304871	MCM10	protein_coding
ENSG00000065357.20	960.933	-0.19107	0.0993191	-1.9238	0.0543802	0.120349	DGKA	protein_coding
ENSG00000065361.16	11203.3	0.030325	0.0605555	0.500781	0.616526	0.734977	ERBB3	protein_coding
ENSG00000065371.17	1.27838	-0.113704	0.339752	-0.334668	0.737875	0.826858	ROPN1	protein_coding
ENSG00000065413.20	274.73	-0.468015	0.115062	-4.06751	4.75185e-05	0.00029607	ANKRD44	protein_coding
ENSG00000065427.15	6509.24	0.0476774	0.0453097	1.05226	0.292682	0.436743	KARS1	protein_coding
ENSG00000065457.10	565.84	-0.0958536	0.0486629	-1.96975	0.0488672	0.110341	ADAT1	protein_coding
ENSG00000065485.20	1308.2	0.0251164	0.0545304	0.460594	0.64509	0.757399	PDIA5	protein_coding
ENSG00000065491.8	529.026	0.0622656	0.0416499	1.49498	0.134921	0.244687	TBC1D22B	protein_coding
ENSG00000065518.8	2736.78	0.0932692	0.0575207	1.62149	0.104913	0.201607	NDUFB4	protein_coding
ENSG00000065526.12	2604.58	-0.13513	0.0686007	-1.9698	0.0488613	0.110334	SPEN	protein_coding
ENSG00000065534.19	2692.13	-0.218214	0.151013	-1.445	0.148457	0.263459	MYLK	protein_coding
ENSG00000065548.18	2957.25	-0.296572	0.0562354	-5.27375	1.33665e-07	1.7125e-06	ZC3H15	protein_coding
ENSG00000065559.15	790.162	-0.17241	0.0608085	-2.83529	0.00457837	0.0153638	MAP2K4	protein_coding
ENSG00000065600.13	361.609	0.225	0.0592327	3.79858	0.00014553	0.000787064	PACC1	protein_coding
ENSG00000065609.14	6.65892	-0.885415	0.286373	-3.09182	0.00198934	0.00756037	SNAP91	protein_coding
ENSG00000065613.15	2520.16	-0.428133	0.0718628	-5.95765	2.5589e-09	5.37847e-08	SLK	protein_coding
ENSG00000065615.14	863.645	-0.304884	0.0787386	-3.8721	0.0001079	0.000605866	CYB5R4	protein_coding
ENSG00000065618.21	4355.4	-0.233907	0.162593	-1.4386	0.150263	0.265892	COL17A1	protein_coding
ENSG00000065621.15	869.338	0.243068	0.110101	2.20768	0.0272668	0.0687335	GSTO2	protein_coding
ENSG00000065665.21	176.262	-0.0771583	0.0754808	-1.02222	0.306675	0.451835	SEC61A2	protein_coding
ENSG00000065675.15	140.385	-0.0630976	0.129693	-0.486517	0.626601	0.743108	PRKCQ	protein_coding
ENSG00000065717.15	1650.57	0.464519	0.149309	3.11113	0.00186375	0.00715417	TLE2	protein_coding
ENSG00000065802.12	766.379	0.129276	0.0493071	2.62186	0.00874502	0.0266033	ASB1	protein_coding
ENSG00000065809.13	1476.85	-0.559861	0.100724	-5.55835	2.72331e-08	4.22509e-07	FAM107B	protein_coding
ENSG00000065833.9	1038.57	0.287484	0.113377	2.53565	0.0112239	0.0328024	ME1	protein_coding
ENSG00000065882.16	1707.83	-0.0428757	0.0654391	-0.6552	0.512339	0.649077	TBC1D1	protein_coding
ENSG00000065883.16	1946.07	-0.109099	0.0565801	-1.92822	0.0538274	0.119373	CDK13	protein_coding
ENSG00000065911.13	2461.13	-0.0404319	0.0732198	-0.552198	0.580813	0.706197	MTHFD2	protein_coding
ENSG00000065923.10	460.366	0.00947474	0.130738	0.0724714	0.942227	0.964383	SLC9A7	protein_coding
ENSG00000065970.9	852.984	-0.103648	0.0464698	-2.23044	0.025718	0.0655023	FOXJ2	protein_coding
ENSG00000065978.19	18277.3	0.125552	0.057168	2.1962	0.0280777	0.0704489	YBX1	protein_coding
ENSG00000065989.16	888.018	0.115357	0.0833812	1.38349	0.166514	0.287655	PDE4A	protein_coding
ENSG00000066027.12	2340.25	-0.0594225	0.0550935	-1.07858	0.280777	0.423691	PPP2R5A	protein_coding
ENSG00000066032.18	46.0292	0.578813	0.285718	2.02582	0.042783	0.0991501	CTNNA2	protein_coding
ENSG00000066044.15	3100.39	0.0725496	0.0345727	2.09846	0.0358642	0.0859874	ELAVL1	protein_coding
ENSG00000066056.14	459.795	0.171978	0.113317	1.51767	0.129097	0.236529	TIE1	protein_coding
ENSG00000066084.13	2064.34	-0.337271	0.0582214	-5.7929	6.91815e-09	1.27201e-07	DIP2B	protein_coding
ENSG00000066117.15	2267.64	-0.000355606	0.0457379	-0.00777487	0.993797	0.996304	SMARCD1	protein_coding
ENSG00000066135.13	574.08	-0.0246757	0.0438326	-0.562953	0.573467	0.700123	KDM4A	protein_coding
ENSG00000066136.20	1363.76	0.207829	0.0460101	4.51704	6.27112e-06	5.06036e-05	NFYC	protein_coding
ENSG00000066185.13	38.1735	0.319725	0.123774	2.58313	0.00979095	0.0293013	ZMYND12	protein_coding
ENSG00000066230.12	643.017	0.411328	0.199334	2.06352	0.0390637	0.0920948	SLC9A3	protein_coding
ENSG00000066248.15	832.574	0.195621	0.0897135	2.18051	0.0292196	0.0727689	NGEF	protein_coding
ENSG00000066279.18	901.582	-0.441203	0.0936079	-4.71331	2.43725e-06	2.20906e-05	ASPM	protein_coding
ENSG00000066294.15	321.659	-0.291538	0.161967	-1.79999	0.071863	0.150198	CD84	protein_coding
ENSG00000066322.15	3785.99	0.299407	0.0664897	4.50306	6.69828e-06	5.36742e-05	ELOVL1	protein_coding
ENSG00000066336.12	540.133	0.363158	0.123547	2.93942	0.00328823	0.0115857	SPI1	protein_coding
ENSG00000066379.15	630.508	0.47067	0.0815056	5.77469	7.70958e-09	1.39912e-07	POLR1H	protein_coding
ENSG00000066382.16	14.3198	0.000459822	0.169986	0.00270506	0.997842	0.998655	MPPED2	protein_coding
ENSG00000066405.13	250.471	-0.0294662	0.35735	-0.0824575	0.934283	0.959911	CLDN18	protein_coding
ENSG00000066422.5	723.442	-0.279268	0.0612766	-4.5575	5.17652e-06	4.27847e-05	ZBTB11	protein_coding
ENSG00000066427.24	567.071	-0.250523	0.0696776	-3.59547	0.000323813	0.00157889	ATXN3	protein_coding
ENSG00000066455.13	1455.48	-0.164192	0.0562236	-2.92033	0.00349657	0.012193	GOLGA5	protein_coding
ENSG00000066468.23	534.915	-0.229379	0.154058	-1.48892	0.136509	0.246978	FGFR2	protein_coding
ENSG00000066557.6	387.865	-0.348191	0.0740352	-4.70305	2.56308e-06	2.31006e-05	LRRC40	protein_coding
ENSG00000066583.12	925.407	-0.101516	0.0560673	-1.81061	0.0702005	0.147445	ISOC1	protein_coding
ENSG00000066629.18	234.973	-0.0872789	0.11468	-0.761066	0.446618	0.59123	EML1	protein_coding
ENSG00000066651.20	530.74	-0.141874	0.0659911	-2.14989	0.0315638	0.0774361	TRMT11	protein_coding
ENSG00000066654.14	1540.42	-0.416609	0.0584212	-7.13112	9.9553e-13	5.42243e-11	THUMPD1	protein_coding
ENSG00000066697.15	423.491	-0.0254284	0.0598384	-0.42495	0.670873	0.777578	MSANTD3	protein_coding
ENSG00000066735.14	336.632	0.206393	0.186068	1.10923	0.267331	0.409061	KIF26A	protein_coding
ENSG00000066739.12	844.27	-0.257742	0.0724294	-3.55853	0.000372934	0.00178238	ATG2B	protein_coding
ENSG00000066777.9	2817.19	-0.178745	0.070188	-2.54666	0.0108759	0.0319372	ARFGEF1	protein_coding
ENSG00000066813.14	0.836314	-0.600035	0.447105	-1.34204	0.179582	0.30448	ACSM2B	protein_coding
ENSG00000066827.16	270.606	-0.121991	0.0766488	-1.59156	0.111483	0.211336	ZFAT	protein_coding
ENSG00000066855.16	1284.97	-0.0790576	0.0729723	-1.08339	0.278634	0.421383	MTFR1	protein_coding
ENSG00000066923.17	68.8155	0.474297	0.142531	3.32768	0.000875732	0.00372971	STAG3	protein_coding
ENSG00000066926.12	510.231	0.147856	0.0805301	1.83603	0.0663532	0.14095	FECH	protein_coding
ENSG00000066933.16	579.302	-0.492288	0.0908212	-5.42041	5.9463e-08	8.39902e-07	MYO9A	protein_coding
ENSG00000067048.17	536.936	-0.614212	0.349064	-1.7596	0.078476	0.160907	DDX3Y	protein_coding
ENSG00000067057.18	4343.78	0.414865	0.0980003	4.2333	2.30285e-05	0.000158144	PFKP	protein_coding
ENSG00000067064.11	2203.69	-0.2024	0.0764906	-2.64608	0.00814307	0.0250733	IDI1	protein_coding
ENSG00000067066.17	1804.48	-0.196878	0.0701116	-2.80807	0.00498399	0.0165242	SP100	protein_coding
ENSG00000067082.15	6289.02	-0.283391	0.0771964	-3.67103	0.00024157	0.0012269	KLF6	protein_coding
ENSG00000067113.17	599.281	0.0870305	0.0768042	1.13315	0.257152	0.397276	PLPP1	protein_coding
ENSG00000067141.17	3631.11	-0.232212	0.0789083	-2.94281	0.00325247	0.0114771	NEO1	protein_coding
ENSG00000067167.8	6462.2	-0.133992	0.0805435	-1.6636	0.096193	0.188543	TRAM1	protein_coding
ENSG00000067177.15	576.125	-0.128726	0.0970737	-1.32607	0.184818	0.310902	PHKA1	protein_coding
ENSG00000067182.8	3801.5	0.182289	0.0577027	3.1591	0.00158255	0.00621363	TNFRSF1A	protein_coding
ENSG00000067191.16	174.782	0.214668	0.0843153	2.54601	0.0108961	0.0319919	CACNB1	protein_coding
ENSG00000067208.14	622.06	-0.504151	0.0772868	-6.52312	6.8861e-11	2.23958e-09	EVI5	protein_coding
ENSG00000067221.14	478.358	0.295475	0.0683926	4.32028	1.55828e-05	0.000112004	STOML1	protein_coding
ENSG00000067225.18	42905	0.17988	0.082279	2.18622	0.0287995	0.0718861	PKM	protein_coding
ENSG00000067248.10	942.763	-0.361022	0.0481193	-7.50266	6.25379e-14	4.78167e-12	DHX29	protein_coding
ENSG00000067334.14	1702.56	-0.321795	0.0538053	-5.98074	2.22129e-09	4.74766e-08	DNTTIP2	protein_coding
ENSG00000067365.15	406.252	0.30048	0.0639113	4.70151	2.58242e-06	2.32246e-05	METTL22	protein_coding
ENSG00000067369.14	1110.4	-0.269509	0.0691053	-3.89998	9.61998e-05	0.000548067	TP53BP1	protein_coding
ENSG00000067445.21	87.0711	0.14211	0.112194	1.26665	0.205281	0.336481	TRO	protein_coding
ENSG00000067533.6	753.305	-0.308352	0.0689613	-4.47139	7.77145e-06	6.11278e-05	RRP15	protein_coding
ENSG00000067560.13	16956	0.023124	0.0443033	0.521948	0.601706	0.72283	RHOA	protein_coding
ENSG00000067596.12	2007.86	-0.039738	0.0412749	-0.962766	0.335665	0.482221	DHX8	protein_coding
ENSG00000067601.8	30.31	-0.0451352	0.069232	-0.651942	0.514439	0.650923	PMS2P4	transcribed_unprocessed_pseudogene
ENSG00000067606.17	740.185	0.436928	0.0721699	6.05416	1.4115e-09	3.1463e-08	PRKCZ	protein_coding
ENSG00000067646.12	141.952	-0.596614	0.382489	-1.55982	0.118803	0.221849	ZFY	protein_coding
ENSG00000067704.10	4592.05	-0.0453088	0.0478643	-0.946609	0.343838	0.490519	IARS2	protein_coding
ENSG00000067715.14	164.706	-0.5195	0.186779	-2.78136	0.00541321	0.0177279	SYT1	protein_coding
ENSG00000067798.16	45.9453	-0.414324	0.186599	-2.22039	0.026392	0.0669406	NAV3	protein_coding
ENSG00000067829.19	3184.74	0.801511	0.0985389	8.13396	4.15499e-16	5.50251e-14	IDH3G	protein_coding
ENSG00000067836.13	285.509	0.504256	0.0875454	5.75994	8.41432e-09	1.5081e-07	ROGDI	protein_coding
ENSG00000067840.12	34.6089	0.231055	0.159951	1.44453	0.148589	0.263612	PDZD4	protein_coding
ENSG00000067842.17	1.4131	0.423065	0.257704	1.64167	0.100658	0.195151	ATP2B3	protein_coding
ENSG00000067900.8	1283.96	-0.452662	0.0878616	-5.15199	2.57743e-07	3.06389e-06	ROCK1	protein_coding
ENSG00000067955.15	2076.23	-0.153786	0.0591337	-2.60066	0.00930458	0.0280466	CBFB	protein_coding
ENSG00000067992.16	1916.5	-0.294602	0.0806049	-3.65489	0.000257288	0.00129439	PDK3	protein_coding
ENSG00000068001.14	1821.28	0.553587	0.0833589	6.64101	3.11543e-11	1.12222e-09	HYAL2	protein_coding
ENSG00000068024.17	736.204	-0.06208	0.0584934	-1.06132	0.288546	0.432341	HDAC4	protein_coding
ENSG00000068028.17	1042.55	0.426709	0.0606855	7.03148	2.04353e-12	1.02237e-10	RASSF1	protein_coding
ENSG00000068078.20	1143.73	0.119765	0.146183	0.819284	0.412624	0.559128	FGFR3	protein_coding
ENSG00000068079.8	1353.13	0.231255	0.0854711	2.70565	0.00681699	0.0215754	IFI35	protein_coding
ENSG00000068097.15	499.143	0.0926642	0.0643901	1.43911	0.15012	0.265689	HEATR6	protein_coding
ENSG00000068120.15	3215.7	0.101671	0.0670281	1.51684	0.129307	0.236819	COASY	protein_coding
ENSG00000068137.15	601.283	0.224616	0.0785202	2.86062	0.00422816	0.0143346	PLEKHH3	protein_coding
ENSG00000068305.17	831.62	-0.288067	0.0684979	-4.20548	2.60523e-05	0.000175694	MEF2A	protein_coding
ENSG00000068308.14	2425.17	0.175251	0.0609966	2.87312	0.00406435	0.0138663	OTUD5	protein_coding
ENSG00000068323.17	1593.84	0.0607175	0.0549153	1.10566	0.268875	0.410855	TFE3	protein_coding
ENSG00000068354.16	524.24	0.356177	0.0598863	5.94755	2.72179e-09	5.66501e-08	TBC1D25	protein_coding
ENSG00000068366.20	1980.29	-0.107568	0.0968097	-1.11113	0.266515	0.408095	ACSL4	protein_coding
ENSG00000068383.19	818.879	0.0859513	0.048631	1.76742	0.0771583	0.158864	INPP5A	protein_coding
ENSG00000068394.11	967.839	0.197533	0.0641581	3.07885	0.00207803	0.00784443	GPKOW	protein_coding
ENSG00000068400.13	1625.77	0.0421181	0.0600881	0.700939	0.483341	0.624204	GRIPAP1	protein_coding
ENSG00000068438.15	1571.66	0.284236	0.0581451	4.88839	1.01666e-06	1.01902e-05	FTSJ1	protein_coding
ENSG00000068489.13	1017.33	-0.245209	0.0664552	-3.68984	0.000224393	0.00115032	PRR11	protein_coding
ENSG00000068615.19	250.136	0.126742	0.204794	0.618875	0.535999	0.668971	REEP1	protein_coding
ENSG00000068650.18	3089.21	0.369539	0.0945569	3.90811	9.30197e-05	0.000532044	ATP11A	protein_coding
ENSG00000068654.16	2682	-0.0778649	0.0518373	-1.5021	0.133071	0.241959	POLR1A	protein_coding
ENSG00000068697.7	7887	-0.129253	0.0472851	-2.73349	0.00626674	0.0200849	LAPTM4A	protein_coding
ENSG00000068724.17	1157.37	0.112278	0.0692577	1.62117	0.104982	0.201702	TTC7A	protein_coding
ENSG00000068745.15	2477.73	0.197697	0.051894	3.80964	0.000139167	0.000757403	IP6K2	protein_coding
ENSG00000068781.21	0.67606	0.189353	0.354398	0.534294	0.593138	0.716347	STON1-GTF2A1L	protein_coding
ENSG00000068784.13	545.689	-0.407837	0.0581921	-7.00845	2.40975e-12	1.17512e-10	SRBD1	protein_coding
ENSG00000068796.19	1373.8	-0.331734	0.0580164	-5.71793	1.07833e-08	1.87064e-07	KIF2A	protein_coding
ENSG00000068831.19	107.41	0.118531	0.124536	0.951781	0.341208	0.487866	RASGRP2	protein_coding
ENSG00000068878.15	2474.5	-0.328862	0.0508246	-6.47052	9.76674e-11	3.05392e-09	PSME4	protein_coding
ENSG00000068885.15	225.258	-0.388781	0.081951	-4.74407	2.0947e-06	1.93362e-05	IFT80	protein_coding
ENSG00000068903.20	1349.97	0.182247	0.0516929	3.52558	0.000422564	0.00198723	SIRT2	protein_coding
ENSG00000068912.14	2268.88	-0.143467	0.0556457	-2.57821	0.00993124	0.0296467	ERLEC1	protein_coding
ENSG00000068971.14	689.343	0.159249	0.0667889	2.38436	0.0171086	0.0467222	PPP2R5B	protein_coding
ENSG00000068976.14	28.7619	0.096991	0.145139	0.668261	0.503967	0.642256	PYGM	protein_coding
ENSG00000068985.5	2.09537	2.66327	0.708605	3.75848	0.000170952	0.000907236	PAGE1	protein_coding
ENSG00000069011.16	1721.14	0.444467	0.108169	4.109	3.9738e-05	0.00025296	PITX1	protein_coding
ENSG00000069018.19	3.45103	-0.41305	0.194857	-2.11976	0.0340265	0.0823514	TRPC7	protein_coding
ENSG00000069020.18	546.932	-0.527911	0.0835096	-6.32156	2.58933e-10	7.14781e-09	MAST4	protein_coding
ENSG00000069122.19	524.947	-0.276093	0.107393	-2.57087	0.0101445	0.0301721	ADGRF5	protein_coding
ENSG00000069188.17	98.7291	-0.354304	0.171538	-2.06545	0.0388804	0.0917915	SDK2	protein_coding
ENSG00000069206.15	0.234731	0.541714	0.866496	0.625178	0.531855		ADAM7	protein_coding
ENSG00000069248.12	1592.81	-0.0700533	0.0467484	-1.49852	0.133998	0.243297	NUP133	protein_coding
ENSG00000069275.13	7422.93	-0.253477	0.0658518	-3.84921	0.000118502	0.00065675	NUCKS1	protein_coding
ENSG00000069329.18	4943.18	-0.156286	0.051909	-3.01076	0.00260592	0.00949747	VPS35	protein_coding
ENSG00000069345.12	2716.38	0.00278373	0.0416353	0.0668599	0.946693	0.966781	DNAJA2	protein_coding
ENSG00000069399.15	2433.11	0.346452	0.0926546	3.73918	0.000184623	0.000970008	BCL3	protein_coding
ENSG00000069424.15	1015.36	0.552702	0.0949952	5.81821	5.948e-09	1.1185e-07	KCNAB2	protein_coding
ENSG00000069431.11	119.97	-0.652326	0.160861	-4.05521	5.00897e-05	0.000309757	ABCC9	protein_coding
ENSG00000069482.7	331.539	0.287823	0.208152	1.38275	0.166741	0.287973	GAL	protein_coding
ENSG00000069493.15	133.81	-0.423446	0.127485	-3.32153	0.000895245	0.00380322	CLEC2D	protein_coding
ENSG00000069509.6	449.139	-0.162524	0.071096	-2.28598	0.0222552	0.0580841	FUNDC1	protein_coding
ENSG00000069535.14	256.895	-0.132734	0.18478	-0.718335	0.472551	0.614717	MAOB	protein_coding
ENSG00000069667.16	241.471	-0.654637	0.143533	-4.56087	5.09415e-06	4.21727e-05	RORA	protein_coding
ENSG00000069696.7	33.8206	0.830721	0.143969	5.77014	7.92077e-09	1.42976e-07	DRD4	protein_coding
ENSG00000069702.11	612.691	-0.150822	0.124261	-1.21375	0.224843	0.359922	TGFBR3	protein_coding
ENSG00000069764.10	110.688	0.417827	0.148231	2.81875	0.00482105	0.0160546	PLA2G10	protein_coding
ENSG00000069812.11	554.196	0.212233	0.140443	1.51117	0.130744	0.238715	HES2	protein_coding
ENSG00000069849.11	5636.68	0.175869	0.0600082	2.93075	0.00338149	0.0118549	ATP1B3	protein_coding
ENSG00000069869.16	595.32	-0.314073	0.0894404	-3.51153	0.000445534	0.00207981	NEDD4	protein_coding
ENSG00000069943.10	214.66	-0.21911	0.0643374	-3.40564	0.000660084	0.00292054	PIGB	protein_coding
ENSG00000069956.12	1732.5	-0.409131	0.0725548	-5.63892	1.71116e-08	2.79608e-07	MAPK6	protein_coding
ENSG00000069966.19	314.396	0.323344	0.0839501	3.85162	0.000117337	0.000650829	GNB5	protein_coding
ENSG00000069974.16	791.848	-0.434151	0.0773827	-5.61044	2.01816e-08	3.23512e-07	RAB27A	protein_coding
ENSG00000069998.12	2086.24	0.461461	0.0704308	6.55197	5.67811e-11	1.88606e-09	HDHD5	protein_coding
ENSG00000070010.19	1454.05	0.232748	0.0527796	4.40981	1.03463e-05	7.83837e-05	UFD1	protein_coding
ENSG00000070018.9	1316.26	-0.43493	0.0737447	-5.89778	3.68427e-09	7.35837e-08	LRP6	protein_coding
ENSG00000070019.5	2021.49	-0.147239	0.113098	-1.30187	0.192961	0.321329	GUCY2C	protein_coding
ENSG00000070031.4	24.6614	0.215459	0.208877	1.03151	0.3023	0.447373	SCT	protein_coding
ENSG00000070047.13	1968.38	0.0558763	0.0639346	0.873961	0.38214	0.529274	PHRF1	protein_coding
ENSG00000070061.16	1408.05	-0.0785546	0.0484294	-1.62204	0.104794	0.201426	ELP1	protein_coding
ENSG00000070081.17	1264.54	-0.329472	0.0933284	-3.53024	0.000415176	0.00195601	NUCB2	protein_coding
ENSG00000070087.14	1380.76	0.0789181	0.140241	0.562732	0.573617	0.70023	PFN2	protein_coding
ENSG00000070159.14	2040.96	0.035055	0.0595496	0.588669	0.556083	0.686502	PTPN3	protein_coding
ENSG00000070182.21	49.2632	-0.00561343	0.155619	-0.0360716	0.971225	0.982131	SPTB	protein_coding
ENSG00000070190.13	241.898	-0.319995	0.138647	-2.30798	0.0210002	0.0553179	DAPP1	protein_coding
ENSG00000070193.5	40.1178	-0.474864	0.169049	-2.80904	0.00496897	0.0164781	FGF10	protein_coding
ENSG00000070214.16	6205.41	-0.18019	0.0529036	-3.406	0.000659219	0.00291703	SLC44A1	protein_coding
ENSG00000070269.14	578.326	-0.174517	0.0629207	-2.77361	0.00554384	0.018087	TMEM260	protein_coding
ENSG00000070366.14	547.274	-0.00811403	0.0753415	-0.107697	0.914236	0.946612	SMG6	protein_coding
ENSG00000070367.16	1379.69	-0.454397	0.0801023	-5.67271	1.40558e-08	2.34982e-07	EXOC5	protein_coding
ENSG00000070371.16	139.424	0.273619	0.109441	2.50016	0.0124137	0.0357382	CLTCL1	protein_coding
ENSG00000070388.11	2.70205	0.573675	0.177877	3.22512	0.00125921	0.00509772	FGF22	protein_coding
ENSG00000070404.10	846.427	0.795232	0.128508	6.18817	6.08675e-10	1.51418e-08	FSTL3	protein_coding
ENSG00000070413.20	4490.84	0.124446	0.0630539	1.97365	0.0484216	0.109573	DGCR2	protein_coding
ENSG00000070423.18	2026.53	0.615707	0.0838305	7.34466	2.06284e-13	1.37491e-11	RNF126	protein_coding
ENSG00000070444.15	789.32	0.257172	0.0661506	3.88768	0.000101208	0.000572815	MNT	protein_coding
ENSG00000070476.15	983.648	0.113927	0.0484549	2.3512	0.018713	0.0503369	ZXDC	protein_coding
ENSG00000070495.15	960.386	0.154079	0.0520012	2.96298	0.00304677	0.0108734	JMJD6	protein_coding
ENSG00000070501.12	657.7	0.154693	0.0796046	1.94326	0.0519845	0.115997	POLB	protein_coding
ENSG00000070526.15	4175.95	-0.462435	0.161208	-2.86856	0.00412344	0.0140372	ST6GALNAC1	protein_coding
ENSG00000070540.13	866.832	0.0369685	0.0781961	0.472767	0.636379	0.750761	WIPI1	protein_coding
ENSG00000070601.10	17.8944	-0.116907	0.204814	-0.570798	0.568137	0.696205	FRMPD1	protein_coding
ENSG00000070610.14	2455.65	0.207746	0.0659284	3.15109	0.00162662	0.00636083	GBA2	protein_coding
ENSG00000070614.15	1916.06	-0.125036	0.0653415	-1.91358	0.0556743	0.122663	NDST1	protein_coding
ENSG00000070669.17	40.3314	0.27129	0.125156	2.16761	0.0301881	0.0746617	ASNS	protein_coding
ENSG00000070718.12	646.342	0.107471	0.0691049	1.55519	0.119902	0.223408	AP3M2	protein_coding
ENSG00000070729.14	3.12415	-0.157206	0.218366	-0.719919	0.471575	0.6139	CNGB1	protein_coding
ENSG00000070731.11	46.8299	0.466228	0.165302	2.82046	0.00479556	0.0159838	ST6GALNAC2	protein_coding
ENSG00000070748.19	3.29755	-0.415675	0.357189	-1.16374	0.244529	0.382451	CHAT	protein_coding
ENSG00000070756.17	62104.2	0.157508	0.0626028	2.516	0.0118696	0.034409	PABPC1	protein_coding
ENSG00000070759.17	168.885	0.277129	0.060657	4.56878	4.90573e-06	4.07795e-05	TESK2	protein_coding
ENSG00000070761.8	925.476	0.221911	0.054518	4.07043	4.6927e-05	0.000293016	CFAP20	protein_coding
ENSG00000070770.10	1174.39	0.212337	0.0501339	4.23539	2.28151e-05	0.000156838	CSNK2A2	protein_coding
ENSG00000070778.13	459.76	-0.141899	0.0640367	-2.2159	0.0266984	0.0675866	PTPN21	protein_coding
ENSG00000070785.17	718.825	0.117173	0.058875	1.9902	0.0465695	0.106105	EIF2B3	protein_coding
ENSG00000070808.16	11.9534	0.00614597	0.16111	0.0381476	0.96957	0.981007	CAMK2A	protein_coding
ENSG00000070814.22	2741.92	-0.25147	0.0701253	-3.58601	0.000335774	0.00162743	TCOF1	protein_coding
ENSG00000070831.17	6634.39	-0.256959	0.0615808	-4.17271	3.00998e-05	0.000198594	CDC42	protein_coding
ENSG00000070882.13	1361.41	-0.0138148	0.0697939	-0.197937	0.843095	0.900153	OSBPL3	protein_coding
ENSG00000070886.12	4.40451	1.71176	0.333394	5.13436	2.83113e-07	3.33223e-06	EPHA8	protein_coding
ENSG00000070915.10	5.0766	0.500963	0.228905	2.18852	0.0286317	0.071544	SLC12A3	protein_coding
ENSG00000070950.10	810.764	-0.139752	0.0593962	-2.35287	0.0186289	0.050144	RAD18	protein_coding
ENSG00000070961.16	1786.26	-0.420678	0.0727988	-5.77864	7.53083e-09	1.36852e-07	ATP2B1	protein_coding
ENSG00000070985.13	66.0301	0.324724	0.17406	1.86559	0.0620982	0.13372	TRPM5	protein_coding
ENSG00000071051.14	1955.9	0.224213	0.0657446	3.41036	0.000648766	0.00287769	NCK2	protein_coding
ENSG00000071054.16	2909.74	-0.233111	0.0692249	-3.36744	0.000758704	0.00329713	MAP4K4	protein_coding
ENSG00000071073.13	1825.86	-0.32232	0.0784929	-4.10636	4.01951e-05	0.000255549	MGAT4A	protein_coding
ENSG00000071082.11	26536.4	0.103314	0.0717042	1.44083	0.149632	0.26508	RPL31	protein_coding
ENSG00000071127.17	13823.4	0.224131	0.0586313	3.82271	0.000131991	0.00072281	WDR1	protein_coding
ENSG00000071189.21	1429.65	-0.259463	0.0812551	-3.19319	0.00140711	0.0056157	SNX13	protein_coding
ENSG00000071203.9	342.152	-0.305479	0.32204	-0.948576	0.342837	0.489446	MS4A12	protein_coding
ENSG00000071205.12	270.288	0.219419	0.124689	1.75973	0.0784534	0.160869	ARHGAP10	protein_coding
ENSG00000071242.12	835.511	-0.0193555	0.0876379	-0.220857	0.825204	0.887417	RPS6KA2	protein_coding
ENSG00000071243.16	382.413	-0.139805	0.0514894	-2.71521	0.00662332	0.0210364	ING3	protein_coding
ENSG00000071246.11	343.598	0.140618	0.101511	1.38525	0.165977	0.286973	VASH1	protein_coding
ENSG00000071282.12	654.476	-0.0236143	0.100712	-0.234473	0.814618	0.88045	LMCD1	protein_coding
ENSG00000071462.12	3476.97	0.14355	0.0588051	2.44111	0.014642	0.041037	BUD23	protein_coding
ENSG00000071537.14	3164.85	-0.401538	0.0694019	-5.78569	7.22149e-09	1.31762e-07	SEL1L	protein_coding
ENSG00000071539.14	897.907	0.0700298	0.0720905	0.971416	0.331341	0.477682	TRIP13	protein_coding
ENSG00000071553.18	5963.19	0.337335	0.0612495	5.50756	3.63845e-08	5.44276e-07	ATP6AP1	protein_coding
ENSG00000071564.17	4273.93	0.234206	0.0709962	3.29885	0.000970823	0.00407643	TCF3	protein_coding
ENSG00000071575.11	834.859	-0.0243496	0.130589	-0.186461	0.852083	0.906295	TRIB2	protein_coding
ENSG00000071626.17	4534.36	0.157608	0.0513862	3.06713	0.00216126	0.00811327	DAZAP1	protein_coding
ENSG00000071655.18	1557.53	0.429309	0.0867563	4.94845	7.4805e-07	7.78079e-06	MBD3	protein_coding
ENSG00000071677.1	0.31539	0.773355	0.814762	0.949179	0.342529	0.489152	PRLH	protein_coding
ENSG00000071794.16	355.287	-0.058244	0.139227	-0.418338	0.6757	0.781091	HLTF	protein_coding
ENSG00000071859.15	2458.65	0.557325	0.0837599	6.65384	2.85546e-11	1.04153e-09	FAM50A	protein_coding
ENSG00000071889.17	2168.36	0.593432	0.0924094	6.42177	1.347e-10	4.01662e-09	FAM3A	protein_coding
ENSG00000071894.17	4816.5	0.548958	0.092373	5.94284	2.80129e-09	5.80068e-08	CPSF1	protein_coding
ENSG00000071909.19	19.0993	-0.594102	0.17904	-3.31826	0.000905794	0.00384201	MYO3B	protein_coding
ENSG00000071967.12	1334.23	-0.398279	0.128859	-3.0908	0.00199615	0.00758055	CYBRD1	protein_coding
ENSG00000071991.9	14.888	-0.0402617	0.291034	-0.13834	0.889972	0.930883	CDH19	protein_coding
ENSG00000071994.11	2120.62	0.0635923	0.0524115	1.21333	0.225005	0.360086	PDCD2	protein_coding
ENSG00000072041.17	4.50393	1.12594	0.317046	3.55135	0.000383258	0.00182269	SLC6A15	protein_coding
ENSG00000072042.13	1870.5	-0.128992	0.0693984	-1.85872	0.0630671	0.135425	RDH11	protein_coding
ENSG00000072062.15	1879.67	0.0200299	0.0455216	0.440008	0.659932	0.768788	PRKACA	protein_coding
ENSG00000072071.16	1522.83	0.321851	0.0857682	3.75256	0.000175035	0.000926312	ADGRL1	protein_coding
ENSG00000072080.11	0.255479	0.569276	0.734624	0.774922	0.438386		SPP2	protein_coding
ENSG00000072110.15	9817.95	0.0432659	0.0647453	0.668248	0.503975	0.642256	ACTN1	protein_coding
ENSG00000072121.17	832.811	-0.0676638	0.0636882	-1.06242	0.288043	0.431713	ZFYVE26	protein_coding
ENSG00000072133.11	207.06	-0.638201	0.196127	-3.25402	0.00113786	0.00467558	RPS6KA6	protein_coding
ENSG00000072134.15	366.262	0.000526083	0.0720832	0.00729827	0.994177	0.996488	EPN2	protein_coding
ENSG00000072135.13	2735.65	0.0389743	0.0604509	0.644726	0.519105	0.655027	PTPN18	protein_coding
ENSG00000072163.20	591.469	0.231925	0.134854	1.71981	0.0854661	0.171942	LIMS2	protein_coding
ENSG00000072182.13	5.47201	0.534938	0.215764	2.47927	0.013165	0.0375651	ASIC4	protein_coding
ENSG00000072195.15	176.991	0.343663	0.189586	1.8127	0.0698775	0.146926	SPEG	protein_coding
ENSG00000072201.14	503.458	-0.0209294	0.0788067	-0.265579	0.790563	0.863874	LNX1	protein_coding
ENSG00000072210.19	2517.83	-0.0021873	0.0656865	-0.0332991	0.973436	0.983469	ALDH3A2	protein_coding
ENSG00000072274.13	13060.1	-0.282206	0.0891218	-3.16652	0.00154277	0.0060828	TFRC	protein_coding
ENSG00000072310.17	4529.69	0.326073	0.0927371	3.5161	0.000437942	0.00204909	SREBF1	protein_coding
ENSG00000072315.3	1.064	-0.262983	0.466605	-0.563609	0.573021	0.699831	TRPC5	protein_coding
ENSG00000072364.13	2390.52	-0.463451	0.0817931	-5.66615	1.46045e-08	2.42654e-07	AFF4	protein_coding
ENSG00000072401.15	815.351	-0.243523	0.0617476	-3.94385	8.01846e-05	0.000467651	UBE2D1	protein_coding
ENSG00000072415.10	976.793	-0.218419	0.0629624	-3.46904	0.000522325	0.00238686	MPP5	protein_coding
ENSG00000072422.17	527.026	0.0636524	0.0903362	0.704617	0.481048	0.622176	RHOBTB1	protein_coding
ENSG00000072501.19	5062.59	-0.150747	0.0642219	-2.34729	0.0189105	0.050784	SMC1A	protein_coding
ENSG00000072506.13	3526.79	0.42211	0.0920556	4.58538	4.53154e-06	3.80278e-05	HSD17B10	protein_coding
ENSG00000072518.21	2877.89	0.0667165	0.0502363	1.32805	0.18416	0.310089	MARK2	protein_coding
ENSG00000072571.20	844.747	-0.300952	0.102695	-2.93055	0.00338365	0.0118595	HMMR	protein_coding
ENSG00000072609.18	685.5	-0.0446177	0.107337	-0.415679	0.677645	0.782518	CHFR	protein_coding
ENSG00000072657.9	51.1406	-0.68398	0.182979	-3.73802	0.000185473	0.000974096	TRHDE	protein_coding
ENSG00000072682.19	2090.57	0.068068	0.068451	0.994405	0.320026	0.466065	P4HA2	protein_coding
ENSG00000072694.21	130.015	0.0674571	0.169793	0.397291	0.691153	0.792374	FCGR2B	protein_coding
ENSG00000072736.19	622.713	0.0970908	0.0705329	1.37653	0.168657	0.290592	NFATC3	protein_coding
ENSG00000072756.17	539.724	-0.207431	0.0601155	-3.45054	0.000559469	0.00253289	TRNT1	protein_coding
ENSG00000072778.20	8285.22	0.195068	0.0711852	2.74028	0.00613863	0.0197399	ACADVL	protein_coding
ENSG00000072786.13	1310.75	-0.0849774	0.059935	-1.41783	0.156241	0.274056	STK10	protein_coding
ENSG00000072803.17	1284.2	-0.186047	0.0441913	-4.21004	2.55331e-05	0.000172941	FBXW11	protein_coding
ENSG00000072818.12	273.495	0.172474	0.113761	1.51611	0.129493	0.237055	ACAP1	protein_coding
ENSG00000072832.15	168.831	0.0652526	0.107545	0.606747	0.544019	0.676232	CRMP1	protein_coding
ENSG00000072840.13	221.309	-0.301314	0.146535	-2.05626	0.0397573	0.0933986	EVC	protein_coding
ENSG00000072849.11	876.788	-0.0773263	0.0609696	-1.26828	0.2047	0.335772	DERL2	protein_coding
ENSG00000072858.11	466.418	-0.0152883	0.122996	-0.124299	0.901079	0.93807	SIDT1	protein_coding
ENSG00000072864.16	1085.23	-0.0335731	0.0486823	-0.689636	0.490423	0.630597	NDE1	protein_coding
ENSG00000072952.19	666.971	-0.13935	0.121209	-1.14967	0.250282	0.389212	IRAG1	protein_coding
ENSG00000072954.7	219.115	0.255807	0.113812	2.24763	0.0246	0.0631782	TMEM38A	protein_coding
ENSG00000072958.9	1273.1	0.378757	0.0663651	5.70718	1.14863e-08	1.97653e-07	AP1M1	protein_coding
ENSG00000073008.15	2192.91	0.007174	0.0627758	0.11428	0.909016	0.943208	PVR	protein_coding
ENSG00000073050.12	933.84	0.081577	0.062682	1.30144	0.193107	0.321467	XRCC1	protein_coding
ENSG00000073060.16	3469.36	0.276254	0.0880825	3.13631	0.00171088	0.00664415	SCARB1	protein_coding
ENSG00000073067.14	1774.59	0.918316	0.263127	3.49001	0.000482998	0.00223258	CYP2W1	protein_coding
ENSG00000073111.14	1714.29	0.490107	0.0892317	5.49252	3.96232e-08	5.87519e-07	MCM2	protein_coding
ENSG00000073146.16	15.5561	0.197495	0.146481	1.34826	0.177573	0.30208	MOV10L1	protein_coding
ENSG00000073150.14	25.393	1.12753	0.194579	5.79471	6.84378e-09	1.26063e-07	PANX2	protein_coding
ENSG00000073169.14	823.122	0.587489	0.0893083	6.57821	4.76132e-11	1.62277e-09	SELENOO	protein_coding
ENSG00000073282.14	12.4462	-0.35252	0.183725	-1.91873	0.0550185	0.121469	TP63	protein_coding
ENSG00000073331.18	611.806	-0.182648	0.066302	-2.7548	0.00587289	0.0190045	ALPK1	protein_coding
ENSG00000073350.14	9262.16	0.238662	0.0850951	2.80464	0.00503722	0.0166703	LLGL2	protein_coding
ENSG00000073417.15	1170.39	-0.135397	0.0578697	-2.33968	0.0193001	0.0516282	PDE8A	protein_coding
ENSG00000073464.13	353.481	0.270462	0.136405	1.98279	0.0473907	0.107616	CLCN4	protein_coding
ENSG00000073536.18	1123.01	0.232337	0.0731467	3.17632	0.00149154	0.00591018	NLE1	protein_coding
ENSG00000073578.17	568.46	0.986129	0.116743	8.44702	2.98822e-17	4.98331e-15	SDHA	protein_coding
ENSG00000073584.20	298.707	-0.307373	0.103332	-2.97461	0.00293365	0.0105206	SMARCE1	protein_coding
ENSG00000073598.6	2.23103	-0.000970606	0.169566	-0.00572407	0.995433	0.997139	FNDC8	protein_coding
ENSG00000073605.18	2058.97	-0.17427	0.108985	-1.59903	0.109814	0.208916	GSDMB	protein_coding
ENSG00000073614.13	1713.27	-0.262263	0.0605727	-4.32971	1.49303e-05	0.000108042	KDM5A	protein_coding
ENSG00000073670.14	14.3117	0.491942	0.158567	3.10242	0.00191943	0.00733526	ADAM11	protein_coding
ENSG00000073711.11	221.935	-0.565222	0.103899	-5.4401	5.32513e-08	7.63338e-07	PPP2R3A	protein_coding
ENSG00000073712.15	664.886	-0.284702	0.126777	-2.24568	0.0247242	0.0634451	FERMT2	protein_coding
ENSG00000073734.10	9.15638	-0.837311	0.213461	-3.92254	8.76195e-05	0.000504432	ABCB11	protein_coding
ENSG00000073737.17	426.527	-0.531618	0.208207	-2.55332	0.0106702	0.0314541	DHRS9	protein_coding
ENSG00000073754.6	1.20857	0.424734	0.408262	1.04035	0.298179	0.442908	CD5L	protein_coding
ENSG00000073756.12	543.371	0.191215	0.19346	0.988395	0.322959	0.469073	PTGS2	protein_coding
ENSG00000073792.16	1854.39	-0.227715	0.0761981	-2.98846	0.00280391	0.010118	IGF2BP2	protein_coding
ENSG00000073803.14	1103.72	-0.187043	0.0534778	-3.49758	0.000469504	0.00217616	MAP3K13	protein_coding
ENSG00000073849.16	4397.42	0.270388	0.118269	2.28622	0.0222417	0.0580562	ST6GAL1	protein_coding
ENSG00000073861.3	22.1715	0.173373	0.159398	1.08767	0.27674	0.419347	TBX21	protein_coding
ENSG00000073905.8	16.5779	0.487659	0.130372	3.74052	0.000183636	0.0009657	VDAC1P1	processed_pseudogene
ENSG00000073910.22	469.279	-0.183335	0.118565	-1.54629	0.122034	0.226579	FRY	protein_coding
ENSG00000073921.18	4669.63	-0.152974	0.0536014	-2.85392	0.0043184	0.0145917	PICALM	protein_coding
ENSG00000073969.18	1686.8	-0.0372126	0.0418225	-0.889775	0.373586	0.521	NSF	protein_coding
ENSG00000074047.22	147.766	0.0991897	0.134395	0.738049	0.460485	0.60373	GLI2	protein_coding
ENSG00000074054.20	1385.28	-0.123344	0.0513663	-2.40127	0.0163383	0.0449442	CLASP1	protein_coding
ENSG00000074071.15	2792.23	0.578202	0.0923787	6.25904	3.8736e-10	1.01667e-08	MRPS34	protein_coding
ENSG00000074181.9	2699.68	0.100182	0.111152	0.901298	0.36743	0.514788	NOTCH3	protein_coding
ENSG00000074201.9	3081.44	0.0893617	0.0491779	1.81711	0.0692002	0.145873	CLNS1A	protein_coding
ENSG00000074211.14	174.283	0.637692	0.230893	2.76185	0.00574753	0.0186509	PPP2R2C	protein_coding
ENSG00000074219.14	724.541	-0.0678689	0.111269	-0.609956	0.541891	0.674352	TEAD2	protein_coding
ENSG00000074266.22	704.439	0.121804	0.0456668	2.66723	0.00764802	0.0237796	EED	protein_coding
ENSG00000074276.10	1531.28	0.189071	0.180683	1.04643	0.295365	0.439775	CDHR2	protein_coding
ENSG00000074317.11	1.53059	0.398557	0.246302	1.61816	0.105627	0.202614	SNCB	protein_coding
ENSG00000074319.13	2335.73	0.106711	0.0458192	2.32895	0.0198615	0.0528578	TSG101	protein_coding
ENSG00000074356.17	1350.96	-0.11386	0.0616451	-1.84702	0.0647439	0.138205	NCBP3	protein_coding
ENSG00000074370.18	4290.15	0.0775254	0.13299	0.58294	0.559934	0.689542	ATP2A3	protein_coding
ENSG00000074410.14	3706.73	-0.485362	0.13612	-3.56571	0.000362878	0.0017415	CA12	protein_coding
ENSG00000074416.14	5075.36	-0.125273	0.0841369	-1.48892	0.136508	0.246978	MGLL	protein_coding
ENSG00000074527.13	511.712	-0.242022	0.0954316	-2.53608	0.0112102	0.0327694	NTN4	protein_coding
ENSG00000074582.15	959.376	0.244174	0.064528	3.784	0.000154325	0.000829424	BCS1L	protein_coding
ENSG00000074590.13	409.042	-0.213632	0.113962	-1.8746	0.0608482	0.131601	NUAK1	protein_coding
ENSG00000074603.19	1071.96	-0.448736	0.0681221	-6.58723	4.48094e-11	1.5425e-09	DPP8	protein_coding
ENSG00000074621.14	335.521	-0.236986	0.0690732	-3.43093	0.000601512	0.00269553	SLC24A1	protein_coding
ENSG00000074657.14	662.66	-0.170357	0.109866	-1.55059	0.121	0.225047	ZNF532	protein_coding
ENSG00000074660.16	246.202	0.208893	0.103267	2.02284	0.04309	0.0997418	SCARF1	protein_coding
ENSG00000074695.6	3688.15	-0.276697	0.0895961	-3.08827	0.00201328	0.007632	LMAN1	protein_coding
ENSG00000074696.13	4386.96	-0.0351691	0.0600987	-0.58519	0.55842	0.688351	HACD3	protein_coding
ENSG00000074706.13	50.4037	-0.546333	0.1338	-4.08319	4.44218e-05	0.000279007	IPCEF1	protein_coding
ENSG00000074755.15	2095.65	-0.090863	0.0759047	-1.19707	0.23128	0.36707	ZZEF1	protein_coding
ENSG00000074771.4	0.380999	0.484494	0.614396	0.78857	0.430363	0.575807	NOX3	protein_coding
ENSG00000074800.16	45608.3	0.115837	0.0771216	1.502	0.133097	0.241997	ENO1	protein_coding
ENSG00000074803.20	1.65815	-0.284404	0.350061	-0.812441	0.416538	0.562754	SLC12A1	protein_coding
ENSG00000074842.8	4345.86	0.492552	0.0851353	5.78552	7.22875e-09	1.31835e-07	MYDGF	protein_coding
ENSG00000074855.11	398.053	0.41391	0.0885896	4.67221	2.97971e-06	2.63071e-05	ANO8	protein_coding
ENSG00000074935.14	392.192	-0.156287	0.0762347	-2.05008	0.0403564	0.0945975	TUBE1	protein_coding
ENSG00000074964.17	3453.1	0.214188	0.0778167	2.75247	0.00591482	0.0191228	ARHGEF10L	protein_coding
ENSG00000074966.11	26.682	-0.335876	0.129905	-2.58555	0.00972224	0.0291193	TXK	protein_coding
ENSG00000075035.10	10.42	-0.397257	0.230713	-1.72187	0.0850935	0.171363	WSCD2	protein_coding
ENSG00000075043.19	12.7071	1.49274	0.275427	5.41974	5.96857e-08	8.42461e-07	KCNQ2	protein_coding
ENSG00000075073.15	109.679	0.954062	0.176861	5.39442	6.87461e-08	9.55373e-07	TACR2	protein_coding
ENSG00000075089.9	591.029	-0.259606	0.066266	-3.91763	8.94243e-05	0.000513654	ACTR6	protein_coding
ENSG00000075131.10	236.536	-0.218411	0.0755124	-2.89238	0.00382336	0.0131638	TIPIN	protein_coding
ENSG00000075142.14	4425.85	0.163749	0.0890172	1.83952	0.0658383	0.14009	SRI	protein_coding
ENSG00000075151.21	2202.24	-0.3414	0.0662056	-5.15666	2.5139e-07	2.99777e-06	EIF4G3	protein_coding
ENSG00000075188.9	898.05	-0.0707746	0.063588	-1.11302	0.2657	0.407187	NUP37	protein_coding
ENSG00000075213.11	486.068	-0.233823	0.150571	-1.55291	0.120446	0.224277	SEMA3A	protein_coding
ENSG00000075218.19	683.745	-0.0254947	0.0697744	-0.365388	0.714822	0.809857	GTSE1	protein_coding
ENSG00000075223.14	2136.66	-0.390715	0.104278	-3.74684	0.000179076	0.000943798	SEMA3C	protein_coding
ENSG00000075234.17	3071.01	0.0535768	0.0867602	0.617527	0.536887	0.669579	TTC38	protein_coding
ENSG00000075239.14	1307.75	0.118704	0.072191	1.6443	0.100115	0.194331	ACAT1	protein_coding
ENSG00000075240.17	1879.14	0.075917	0.0710291	1.06882	0.285153	0.428618	GRAMD4	protein_coding
ENSG00000075275.18	1424.53	0.0678924	0.107559	0.631208	0.527904	0.662306	CELSR1	protein_coding
ENSG00000075290.8	8.11102	0.713479	0.175452	4.06652	4.77195e-05	0.000297094	WNT8B	protein_coding
ENSG00000075292.19	2155.87	-0.472937	0.0751634	-6.29212	3.1315e-10	8.39291e-09	ZNF638	protein_coding
ENSG00000075303.13	732.332	-0.0384969	0.0778479	-0.494514	0.620943	0.738267	SLC25A40	protein_coding
ENSG00000075336.12	516.05	-0.00390141	0.0646135	-0.0603807	0.951852	0.969996	TIMM21	protein_coding
ENSG00000075340.23	26.2067	-0.320611	0.211195	-1.51808	0.128993	0.236402	ADD2	protein_coding
ENSG00000075388.4	2.55017	0.18819	0.246228	0.76429	0.444695	0.589493	FGF4	protein_coding
ENSG00000075391.17	1010.33	-0.281004	0.0775491	-3.62357	0.00029057	0.00143703	RASAL2	protein_coding
ENSG00000075399.14	349.966	0.377731	0.0754259	5.00797	5.50072e-07	5.95383e-06	VPS9D1	protein_coding
ENSG00000075407.18	583.23	-0.493873	0.0823693	-5.99584	2.02438e-09	4.37758e-08	ZNF37A	protein_coding
ENSG00000075413.19	1885.79	-0.0359913	0.0589434	-0.610609	0.541459	0.673948	MARK3	protein_coding
ENSG00000075415.13	15336.4	0.122892	0.0546404	2.24911	0.0245057	0.0629719	SLC25A3	protein_coding
ENSG00000075420.13	2950.42	-0.386333	0.0805819	-4.79429	1.63251e-06	1.54642e-05	FNDC3B	protein_coding
ENSG00000075426.12	4595.39	-0.200071	0.0747731	-2.6757	0.00745723	0.0232728	FOSL2	protein_coding
ENSG00000075429.9	1.76169	-0.39746	0.312424	-1.27218	0.203309	0.33414	CACNG5	protein_coding
ENSG00000075461.6	133.629	1.04648	0.287842	3.63559	0.000277344	0.0013809	CACNG4	protein_coding
ENSG00000075539.15	3202.42	-0.665611	0.090087	-7.38853	1.48457e-13	1.02583e-11	FRYL	protein_coding
ENSG00000075568.17	2406.03	-0.382187	0.0497052	-7.68907	1.48207e-14	1.35269e-12	TMEM131	protein_coding
ENSG00000075618.18	2372.6	0.421261	0.153049	2.75246	0.00591487	0.0191228	FSCN1	protein_coding
ENSG00000075624.17	201374	0.346562	0.0701595	4.93963	7.82719e-07	8.09568e-06	ACTB	protein_coding
ENSG00000075643.6	627.302	0.197811	0.0910956	2.17147	0.0298956	0.0740927	MOCOS	protein_coding
ENSG00000075651.16	982.362	-0.206839	0.0868227	-2.38231	0.0172042	0.0469325	PLD1	protein_coding
ENSG00000075673.12	22.318	0.0277235	0.348117	0.0796387	0.936525	0.961092	ATP12A	protein_coding
ENSG00000075702.18	560.125	0.307334	0.0888862	3.45761	0.000544994	0.00247556	WDR62	protein_coding
ENSG00000075711.21	2178.3	-0.316828	0.0647026	-4.89668	9.74673e-07	9.82464e-06	DLG1	protein_coding
ENSG00000075785.14	8378.3	-0.0561707	0.0373366	-1.50444	0.132468	0.241134	RAB7A	protein_coding
ENSG00000075790.12	17.9805	-0.0996541	0.106274	-0.93771	0.348393	0.495261	BCAP29	protein_coding
ENSG00000075826.17	193.376	0.025768	0.119472	0.215683	0.829235	0.890312	SEC31B	protein_coding
ENSG00000075856.12	1844.89	0.0275884	0.0387981	0.711074	0.477038	0.618489	SART3	protein_coding
ENSG00000075884.14	114.549	-0.171472	0.114445	-1.49828	0.134059	0.243375	ARHGAP15	protein_coding
ENSG00000075886.11	9.966	0.108255	0.121905	0.888022	0.374529	0.521955	TUBA3D	protein_coding
ENSG00000075891.22	5.19001	0.885787	0.288807	3.06706	0.00216176	0.00811443	PAX2	protein_coding
ENSG00000075914.13	1086.03	0.366105	0.0681768	5.36994	7.87616e-08	1.07498e-06	EXOSC7	protein_coding
ENSG00000075945.13	939.526	-0.0244101	0.0661314	-0.369116	0.712041	0.807872	KIFAP3	protein_coding
ENSG00000075975.17	1058.18	0.0509224	0.0405749	1.25502	0.209472	0.341386	MKRN2	protein_coding
ENSG00000076003.5	2399.66	-0.0671492	0.0579766	-1.15821	0.246778	0.385136	MCM6	protein_coding
ENSG00000076043.11	1246.65	0.190361	0.0628816	3.0273	0.00246753	0.00906565	REXO2	protein_coding
ENSG00000076053.12	816.969	-0.145113	0.0662551	-2.19021	0.0285087	0.0713095	RBM7	protein_coding
ENSG00000076067.13	1461.21	-0.0212084	0.0693288	-0.30591	0.759673	0.842455	RBMS2	protein_coding
ENSG00000076108.12	3936.72	-0.0713223	0.0591824	-1.20513	0.228154	0.363733	BAZ2A	protein_coding
ENSG00000076201.15	2572.42	0.257055	0.0615525	4.17619	2.96432e-05	0.00019606	PTPN23	protein_coding
ENSG00000076242.16	789.724	-0.188605	0.0913156	-2.06542	0.038883	0.0917915	MLH1	protein_coding
ENSG00000076248.11	2320.29	-0.0570021	0.0590941	-0.964598	0.334746	0.48131	UNG	protein_coding
ENSG00000076258.10	95.9879	-0.228479	0.0877453	-2.60388	0.0092174	0.0278342	FMO4	protein_coding
ENSG00000076321.11	439.499	-0.202898	0.0501295	-4.04748	5.17725e-05	0.000318704	KLHL20	protein_coding
ENSG00000076344.16	76.6401	0.638624	0.166836	3.82786	0.00012926	0.000709872	RGS11	protein_coding
ENSG00000076351.13	137.056	-0.165014	0.0870967	-1.89461	0.0581445	0.126926	SLC46A1	protein_coding
ENSG00000076356.7	1788.24	-0.0822926	0.0782258	-1.05199	0.292805	0.436895	PLXNA2	protein_coding
ENSG00000076382.17	1049.84	-0.170944	0.0650045	-2.62973	0.00854527	0.0261001	SPAG5	protein_coding
ENSG00000076513.17	1163.32	-0.0598093	0.049261	-1.21413	0.224697	0.35975	ANKRD13A	protein_coding
ENSG00000076554.15	4752.21	-0.299483	0.0843343	-3.55114	0.000383564	0.00182382	TPD52	protein_coding
ENSG00000076555.15	588.902	-0.0613109	0.0977614	-0.627148	0.530562	0.664477	ACACB	protein_coding
ENSG00000076604.15	2821.76	0.487293	0.0809642	6.01863	1.75901e-09	3.85516e-08	TRAF4	protein_coding
ENSG00000076641.4	881.821	-0.175828	0.108877	-1.61493	0.106325	0.203664	PAG1	protein_coding
ENSG00000076650.7	429.565	-0.113536	0.0467563	-2.42825	0.015172	0.0422535	GPATCH1	protein_coding
ENSG00000076662.10	35.7597	0.382607	0.150468	2.54277	0.0109978	0.0322368	ICAM3	protein_coding
ENSG00000076685.19	905.214	-0.146295	0.0614234	-2.38174	0.0172309	0.046995	NT5C2	protein_coding
ENSG00000076706.17	2290.74	0.0596254	0.0924	0.645297	0.518735	0.654785	MCAM	protein_coding
ENSG00000076716.9	2206.26	-0.279596	0.0876615	-3.1895	0.00142519	0.00567723	GPC4	protein_coding
ENSG00000076770.14	932.569	-0.503838	0.0880406	-5.72279	1.04788e-08	1.82952e-07	MBNL3	protein_coding
ENSG00000076826.10	2180.23	0.248027	0.0838619	2.95757	0.00310075	0.0110272	CAMSAP3	protein_coding
ENSG00000076864.19	1701.92	-0.0808748	0.157414	-0.513773	0.607411	0.72717	RAP1GAP	protein_coding
ENSG00000076924.12	2210.24	0.604608	0.085889	7.03941	1.93055e-12	9.76699e-11	XAB2	protein_coding
ENSG00000076928.18	3747.74	0.223964	0.0706556	3.1698	0.00152546	0.00602511	ARHGEF1	protein_coding
ENSG00000076944.16	1822.1	0.529853	0.0813921	6.50988	7.52112e-11	2.43439e-09	STXBP2	protein_coding
ENSG00000076984.18	1122.79	0.124135	0.0504395	2.46106	0.0138529	0.0392158	MAP2K7	protein_coding
ENSG00000077009.13	1.11314	1.92809	0.483858	3.98482	6.75316e-05	0.000402035	NMRK2	protein_coding
ENSG00000077044.11	1960.02	0.0249707	0.0654116	0.381747	0.702649	0.80083	DGKD	protein_coding
ENSG00000077063.11	340.813	-0.450721	0.166975	-2.69934	0.00694769	0.0219257	CTTNBP2	protein_coding
ENSG00000077080.10	1.13255	0.787811	0.299778	2.62798	0.00858932	0.0262163	ACTL6B	protein_coding
ENSG00000077092.19	85.7851	-0.187971	0.11213	-1.67637	0.0936658	0.184688	RARB	protein_coding
ENSG00000077097.15	3802.63	-0.414471	0.0637999	-6.49642	8.22562e-11	2.63339e-09	TOP2B	protein_coding
ENSG00000077147.16	11969.4	-0.366277	0.0606363	-6.04055	1.53586e-09	3.39919e-08	TM9SF3	protein_coding
ENSG00000077150.20	1769.53	0.345463	0.0758328	4.55558	5.22404e-06	4.30983e-05	NFKB2	protein_coding
ENSG00000077152.11	858.985	0.0671459	0.0821386	0.817471	0.41366	0.560116	UBE2T	protein_coding
ENSG00000077157.22	1740.94	-0.360058	0.129047	-2.79013	0.00526872	0.0173289	PPP1R12B	protein_coding
ENSG00000077232.18	3919.74	-0.408329	0.0689799	-5.91955	3.22832e-09	6.58209e-08	DNAJC10	protein_coding
ENSG00000077235.18	2731.21	-0.0573533	0.0524921	-1.09261	0.274566	0.416957	GTF3C1	protein_coding
ENSG00000077238.14	2608.51	-0.0122409	0.0568135	-0.215457	0.829411	0.890424	IL4R	protein_coding
ENSG00000077254.14	1603.73	-0.183633	0.0617929	-2.97174	0.00296113	0.0106079	USP33	protein_coding
ENSG00000077264.15	12.1607	-0.469857	0.175956	-2.6703	0.00757828	0.0235978	PAK3	protein_coding
ENSG00000077274.9	448.217	-1.45972	0.248279	-5.87934	4.11898e-09	8.12647e-08	CAPN6	protein_coding
ENSG00000077279.19	2.57816	0.107994	0.258927	0.417082	0.676618	0.781733	DCX	protein_coding
ENSG00000077312.9	2308.29	0.120708	0.0635652	1.89897	0.0575685	0.125913	SNRPA	protein_coding
ENSG00000077327.16	1.37434	-0.307539	0.290483	-1.05872	0.289729	0.433518	SPAG6	protein_coding
ENSG00000077348.9	1295.91	0.532796	0.0932699	5.71242	1.11384e-08	1.92565e-07	EXOSC5	protein_coding
ENSG00000077380.16	2589.47	-0.232419	0.0437526	-5.31213	1.08354e-07	1.42517e-06	DYNC1I2	protein_coding
ENSG00000077420.16	193.609	-0.0996198	0.127566	-0.780929	0.434844	0.579961	APBB1IP	protein_coding
ENSG00000077454.16	384.71	0.416544	0.0718769	5.79523	6.82257e-09	1.25786e-07	LRCH4	protein_coding
ENSG00000077458.13	421.152	-0.361015	0.0732583	-4.92797	8.30866e-07	8.53919e-06	FAM76B	protein_coding
ENSG00000077463.15	1137.69	0.297706	0.0845691	3.52026	0.00043112	0.00202137	SIRT6	protein_coding
ENSG00000077498.9	3.74571	0.390222	0.520714	0.749398	0.453617	0.597335	TYR	protein_coding
ENSG00000077514.9	879.468	-0.185415	0.0579515	-3.19948	0.00137674	0.00551015	POLD3	protein_coding
ENSG00000077522.14	3.11652	0.262805	0.207818	1.26459	0.206017	0.337223	ACTN2	protein_coding
ENSG00000077549.19	6963.32	0.0570678	0.0478772	1.19196	0.233276	0.369269	CAPZB	protein_coding
ENSG00000077585.14	510.385	-0.0322006	0.0754044	-0.427039	0.669351	0.776373	GPR137B	protein_coding
ENSG00000077616.11	17.2299	-0.465448	0.13824	-3.36696	0.000760008	0.00330209	NAALAD2	protein_coding
ENSG00000077684.16	559.278	0.0851304	0.071093	1.19745	0.231131	0.366876	JADE1	protein_coding
ENSG00000077713.19	1044.65	-0.0410405	0.0631193	-0.650205	0.51556	0.651984	SLC25A43	protein_coding
ENSG00000077721.16	2721.09	-0.0100413	0.058355	-0.172073	0.86338	0.913538	UBE2A	protein_coding
ENSG00000077782.21	939.668	0.0130725	0.115272	0.113406	0.909709	0.943661	FGFR1	protein_coding
ENSG00000077800.13	0.693084	0.00970631	0.294497	0.032959	0.973707	0.983708	FKBP6	protein_coding
ENSG00000077935.17	21.5379	1.90611	0.226587	8.41224	4.02266e-17	6.41789e-15	SMC1B	protein_coding
ENSG00000077942.19	3077.78	0.116591	0.151981	0.767139	0.442999	0.587841	FBLN1	protein_coding
ENSG00000077943.8	123.841	-0.400325	0.108153	-3.70147	0.000214352	0.00110374	ITGA8	protein_coding
ENSG00000077984.6	177.693	0.742643	0.153888	4.82586	1.39402e-06	1.34824e-05	CST7	protein_coding
ENSG00000078018.20	53.7052	-0.0446854	0.163718	-0.272942	0.784898	0.860096	MAP2	protein_coding
ENSG00000078043.16	573.913	-0.185261	0.0986412	-1.87813	0.0603632	0.130776	PIAS2	protein_coding
ENSG00000078053.17	35.469	0.027857	0.13442	0.207239	0.835824	0.895122	AMPH	protein_coding
ENSG00000078061.13	2758.11	0.363763	0.0720332	5.04994	4.41945e-07	4.91746e-06	ARAF	protein_coding
ENSG00000078070.13	808.216	0.182711	0.0569874	3.20617	0.00134515	0.00540111	MCCC1	protein_coding
ENSG00000078081.8	296.685	-0.0411979	0.112052	-0.367668	0.713121	0.808784	LAMP3	protein_coding
ENSG00000078098.14	408.667	-0.268807	0.1676	-1.60386	0.108746	0.207468	FAP	protein_coding
ENSG00000078114.19	3164.01	-0.192579	0.0928361	-2.0744	0.0380423	0.0902064	NEBL	protein_coding
ENSG00000078124.12	962.267	-0.0397778	0.0727787	-0.546558	0.584682	0.709285	ACER3	protein_coding
ENSG00000078140.14	3127.82	-0.219001	0.047103	-4.64941	3.32888e-06	2.90107e-05	UBE2K	protein_coding
ENSG00000078142.13	737.317	-0.131209	0.0696386	-1.88414	0.0595464	0.129331	PIK3C3	protein_coding
ENSG00000078177.14	341.42	-0.592249	0.106385	-5.56702	2.59138e-08	4.05726e-07	N4BP2	protein_coding
ENSG00000078237.7	253.091	-0.410101	0.0862452	-4.75506	1.98387e-06	1.84221e-05	TIGAR	protein_coding
ENSG00000078246.17	701.529	0.0610442	0.0456081	1.33845	0.18075	0.305987	TULP3	protein_coding
ENSG00000078269.15	1653.86	-0.196662	0.0527592	-3.72755	0.00019335	0.00100958	SYNJ2	protein_coding
ENSG00000078295.17	36.2873	0.0274836	0.140868	0.195101	0.845314	0.901958	ADCY2	protein_coding
ENSG00000078304.19	4248.21	-0.130009	0.059565	-2.18265	0.0290619	0.0724475	PPP2R5C	protein_coding
ENSG00000078319.10	283.956	0.141105	0.0595207	2.37069	0.0177551	0.0481792	PMS2P1	transcribed_unprocessed_pseudogene
ENSG00000078328.22	22.8152	-0.0480282	0.271997	-0.176576	0.859842	0.910937	RBFOX1	protein_coding
ENSG00000078369.18	11759.3	0.168919	0.0431482	3.91486	9.04569e-05	0.000518703	GNB1	protein_coding
ENSG00000078399.19	847.311	0.0488459	0.136457	0.357959	0.720374	0.814294	HOXA9	protein_coding
ENSG00000078401.7	647.339	-0.293203	0.13245	-2.2137	0.0268495	0.0678709	EDN1	protein_coding
ENSG00000078403.17	839.12	-0.116458	0.0526555	-2.2117	0.0269872	0.0681304	MLLT10	protein_coding
ENSG00000078487.17	95.5711	0.4152	0.104249	3.98277	6.81174e-05	0.000404927	ZCWPW1	protein_coding
ENSG00000078549.15	9.59315	0.0880846	0.255883	0.344238	0.730667	0.821849	ADCYAP1R1	protein_coding
ENSG00000078579.9	27.1158	-1.69757	0.347135	-4.89023	1.00717e-06	1.01094e-05	FGF20	protein_coding
ENSG00000078589.13	73.9231	-0.311575	0.149202	-2.08828	0.0367725	0.0877137	P2RY10	protein_coding
ENSG00000078596.11	227.592	-0.579328	0.137592	-4.21048	2.54824e-05	0.000172684	ITM2A	protein_coding
ENSG00000078618.22	3176.55	-0.00241721	0.0360178	-0.0671114	0.946493	0.966723	NRDC	protein_coding
ENSG00000078668.14	3983.52	0.0809298	0.0722671	1.11987	0.262769	0.403978	VDAC3	protein_coding
ENSG00000078674.18	2461.6	-0.402833	0.0827266	-4.86945	1.11911e-06	1.10829e-05	PCM1	protein_coding
ENSG00000078687.17	437.332	-0.110248	0.073962	-1.4906	0.136066	0.246355	TNRC6C	protein_coding
ENSG00000078699.22	1611.56	0.0226922	0.0686271	0.33066	0.740902	0.829103	CBFA2T2	protein_coding
ENSG00000078725.13	18.6519	-0.522634	0.214978	-2.4311	0.0150529	0.0419967	BRINP1	protein_coding
ENSG00000078747.16	2358.18	-0.160442	0.069802	-2.29853	0.0215315	0.0564497	ITCH	protein_coding
ENSG00000078795.17	3.64855	-1.31382	0.233831	-5.61867	1.9243e-08	3.10432e-07	PKD2L2	protein_coding
ENSG00000078804.13	1371.21	-0.290504	0.109575	-2.65119	0.00802084	0.024759	TP53INP2	protein_coding
ENSG00000078808.19	6174.31	0.349459	0.0686348	5.09157	3.55103e-07	4.06273e-06	SDF4	protein_coding
ENSG00000078814.17	127.302	0.279297	0.170515	1.63796	0.10143	0.196329	MYH7B	protein_coding
ENSG00000078898.7	4.10853	0.709972	0.453621	1.56512	0.117554	0.219985	BPIFB2	protein_coding
ENSG00000078900.15	172.029	0.811063	0.147633	5.49377	3.93434e-08	5.84352e-07	TP73	protein_coding
ENSG00000078902.16	2354.18	0.441233	0.0631719	6.98463	2.85599e-12	1.37617e-10	TOLLIP	protein_coding
ENSG00000078967.13	370.744	0.334077	0.0524999	6.36339	1.97351e-10	5.6559e-09	UBE2D4	protein_coding
ENSG00000079101.16	3.46219	0.386869	0.210764	1.83555	0.0664239	0.141085	CLUL1	protein_coding
ENSG00000079102.16	111.33	-0.487711	0.157079	-3.10488	0.00190354	0.00728277	RUNX1T1	protein_coding
ENSG00000079112.10	17001.3	-0.16764	0.0971423	-1.72571	0.0843994	0.170371	CDH17	protein_coding
ENSG00000079134.12	535.485	-0.182921	0.0718253	-2.54675	0.0108732	0.0319372	THOC1	protein_coding
ENSG00000079150.18	234.604	-0.394993	0.0795949	-4.96254	6.95767e-07	7.31395e-06	FKBP7	protein_coding
ENSG00000079156.17	64.1927	-0.406606	0.176472	-2.30409	0.0212178	0.0558005	OSBPL6	protein_coding
ENSG00000079215.14	162.961	-0.0803314	0.169215	-0.474731	0.634979	0.749807	SLC1A3	protein_coding
ENSG00000079246.16	10617.8	-0.175731	0.044577	-3.94219	8.07419e-05	0.000470451	XRCC5	protein_coding
ENSG00000079257.8	489.968	-0.241803	0.0918704	-2.632	0.00848847	0.0259574	LXN	protein_coding
ENSG00000079263.19	99.441	0.0825397	0.158087	0.522114	0.601591	0.722786	SP140	protein_coding
ENSG00000079277.22	735.305	0.107616	0.0472408	2.27804	0.0227242	0.0591327	MKNK1	protein_coding
ENSG00000079308.19	2751.21	-0.0925384	0.152813	-0.605567	0.544802	0.676873	TNS1	protein_coding
ENSG00000079313.15	1284.25	0.447425	0.0807208	5.54286	2.97564e-08	4.55898e-07	REXO1	protein_coding
ENSG00000079332.15	2882.73	-0.143897	0.0470491	-3.05843	0.00222498	0.00831244	SAR1A	protein_coding
ENSG00000079335.20	181.439	-0.313668	0.0830879	-3.77513	0.000159923	0.000855538	CDC14A	protein_coding
ENSG00000079337.16	301.927	0.353225	0.0933382	3.78436	0.000154104	0.000828348	RAPGEF3	protein_coding
ENSG00000079385.23	6037.68	-0.157799	0.110576	-1.42706	0.153562	0.270233	CEACAM1	protein_coding
ENSG00000079387.14	622.419	-0.260085	0.052225	-4.98008	6.35579e-07	6.75307e-06	SENP1	protein_coding
ENSG00000079393.20	0.809208	0.29927	0.298965	1.00102	0.316816	0.462888	DUSP13	protein_coding
ENSG00000079432.7	2177.17	0.0769497	0.068888	1.11703	0.263983	0.405322	CIC	protein_coding
ENSG00000079435.10	328.553	0.607061	0.0954041	6.36305	1.97788e-10	5.66442e-09	LIPE	protein_coding
ENSG00000079459.13	7448.16	-0.0940335	0.0865016	-1.08707	0.277005	0.419637	FDFT1	protein_coding
ENSG00000079462.8	1346.17	0.81703	0.0976265	8.36894	5.81396e-17	8.99256e-15	PAFAH1B3	protein_coding
ENSG00000079482.13	282.254	-0.293273	0.0810546	-3.61821	0.000296649	0.00146442	OPHN1	protein_coding
ENSG00000079557.5	0.330029	0.549434	0.514744	1.06739	0.285794	0.429398	AFM	protein_coding
ENSG00000079616.13	1807.87	0.166419	0.0650859	2.55691	0.0105606	0.0311831	KIF22	protein_coding
ENSG00000079689.14	18.0407	-0.120434	0.236613	-0.508991	0.610759	0.730168	SCGN	protein_coding
ENSG00000079691.18	1649.89	-0.245213	0.0693508	-3.53583	0.000406497	0.00191902	CARMIL1	protein_coding
ENSG00000079739.17	2033.13	0.106803	0.0823768	1.29652	0.194797	0.323546	PGM1	protein_coding
ENSG00000079785.16	3886.68	-0.148227	0.0433605	-3.41846	0.000629754	0.00280503	DDX1	protein_coding
ENSG00000079805.18	9159.47	0.175006	0.063919	2.73793	0.0061827	0.0198641	DNM2	protein_coding
ENSG00000079819.19	6581.4	-0.323115	0.0816692	-3.95639	7.60922e-05	0.000447282	EPB41L2	protein_coding
ENSG00000079841.18	9.24247	-0.298828	0.273554	-1.09239	0.274662	0.417045	RIMS1	protein_coding
ENSG00000079931.15	327.64	-0.292017	0.141525	-2.06337	0.0390778	0.0921123	MOXD1	protein_coding
ENSG00000079950.14	1982.32	-0.189575	0.0619454	-3.06036	0.00221069	0.00826821	STX7	protein_coding
ENSG00000079974.18	373.296	-0.152032	0.0528214	-2.87822	0.0039992	0.0136705	RABL2B	protein_coding
ENSG00000079999.14	3244.68	0.582086	0.0736191	7.90672	2.64253e-15	2.94192e-13	KEAP1	protein_coding
ENSG00000080007.8	34.5054	-0.195685	0.268136	-0.729799	0.465513	0.608256	DDX43	protein_coding
ENSG00000080031.10	1412.2	0.0827845	0.107859	0.767522	0.442771	0.587655	PTPRH	protein_coding
ENSG00000080166.16	11.8543	0.989032	0.297991	3.319	0.000903397	0.00383383	DCT	protein_coding
ENSG00000080189.15	2718.46	0.324186	0.0621342	5.21751	1.81349e-07	2.24328e-06	SLC35C2	protein_coding
ENSG00000080200.10	382.049	-0.48262	0.119299	-4.04545	5.22219e-05	0.00032108	CRYBG3	protein_coding
ENSG00000080224.17	2.39161	-0.507146	0.285236	-1.77799	0.0754056	0.155913	EPHA6	protein_coding
ENSG00000080293.10	5.93289	-0.737091	0.204302	-3.60785	0.000308749	0.00151685	SCTR	protein_coding
ENSG00000080298.15	379.816	-0.365203	0.0916768	-3.98359	6.78817e-05	0.000403763	RFX3	protein_coding
ENSG00000080345.18	1745.34	-0.59683	0.0879608	-6.78518	1.15942e-11	4.66579e-10	RIF1	protein_coding
ENSG00000080371.6	1971.28	-0.334109	0.0637593	-5.24017	1.60433e-07	2.01406e-06	RAB21	protein_coding
ENSG00000080493.18	429.598	-0.662075	0.214815	-3.08208	0.00205561	0.00778009	SLC4A4	protein_coding
ENSG00000080503.24	2601.6	-0.316954	0.066116	-4.79391	1.6356e-06	1.54898e-05	SMARCA2	protein_coding
ENSG00000080511.5	1.72266	0.187429	0.279196	0.671317	0.502019	0.640636	RDH8	protein_coding
ENSG00000080546.13	1661.82	-0.13031	0.132053	-0.986803	0.323739	0.469751	SESN1	protein_coding
ENSG00000080561.14	219.793	-0.0475994	0.120378	-0.395415	0.692537	0.793429	MID2	protein_coding
ENSG00000080572.13	0.368067	0.445508	0.544221	0.818616	0.413006	0.559418	DNAAF6	protein_coding
ENSG00000080573.7	659.273	-0.11085	0.119397	-0.928418	0.353191	0.500042	COL5A3	protein_coding
ENSG00000080603.17	149.004	0.0726326	0.0819298	0.886523	0.375336	0.522756	SRCAP	protein_coding
ENSG00000080608.10	1512.08	-0.221878	0.0530045	-4.18602	2.83882e-05	0.00018918	PUM3	protein_coding
ENSG00000080618.17	2.67381	-0.310626	0.256861	-1.20932	0.226542	0.361831	CPB2	protein_coding
ENSG00000080644.16	70.2285	0.187149	0.184274	1.01561	0.309817	0.455338	CHRNA3	protein_coding
ENSG00000080709.16	28.395	0.186624	0.156837	1.18992	0.234077	0.370204	KCNN2	protein_coding
ENSG00000080802.19	669.381	-0.235368	0.0539331	-4.36408	1.2766e-05	9.41624e-05	CNOT4	protein_coding
ENSG00000080815.19	2996.64	-0.0477737	0.0463424	-1.03088	0.302595	0.447693	PSEN1	protein_coding
ENSG00000080819.9	846.345	-0.0209487	0.0543233	-0.38563	0.69977	0.798555	CPOX	protein_coding
ENSG00000080822.17	1205.32	-0.0989324	0.0668223	-1.48053	0.138732	0.250077	CLDND1	protein_coding
ENSG00000080823.23	237.055	-0.0815969	0.113561	-0.718527	0.472432	0.614611	MOK	protein_coding
ENSG00000080824.19	36276	-0.0923031	0.0654032	-1.41129	0.158158	0.2767	HSP90AA1	protein_coding
ENSG00000080839.12	596.197	-0.267555	0.0800857	-3.34085	0.00083521	0.00358425	RBL1	protein_coding
ENSG00000080845.18	2781.15	0.135116	0.0529474	2.5519	0.0107137	0.0315651	DLGAP4	protein_coding
ENSG00000080854.16	252.294	0.736565	0.156109	4.71827	2.37854e-06	2.16651e-05	IGSF9B	protein_coding
ENSG00000080910.13	0.13357	0.411465	1.28446	0.320339	0.748711		CFHR2	protein_coding
ENSG00000080947.15	57.05	0.0868336	0.11476	0.756653	0.449258	0.593602	CROCCP3	transcribed_unprocessed_pseudogene
ENSG00000080986.13	486.521	-0.0934947	0.0833292	-1.12199	0.261866	0.40291	NDC80	protein_coding
ENSG00000081014.11	346.394	-0.424093	0.0614395	-6.9026	5.10583e-12	2.29898e-10	AP4E1	protein_coding
ENSG00000081019.13	820.46	-0.323218	0.068225	-4.73753	2.16343e-06	1.98755e-05	RSBN1	protein_coding
ENSG00000081026.19	753.762	-0.394008	0.0670555	-5.87585	4.20675e-09	8.25541e-08	MAGI3	protein_coding
ENSG00000081041.9	854.22	-0.204947	0.151904	-1.34919	0.177277	0.301753	CXCL2	protein_coding
ENSG00000081051.8	10.823	1.68456	0.267902	6.28797	3.21641e-10	8.59209e-09	AFP	protein_coding
ENSG00000081052.13	82.3323	-0.563537	0.191889	-2.93679	0.00331631	0.0116636	COL4A4	protein_coding
ENSG00000081059.20	1698.61	-0.109315	0.0953269	-1.14674	0.25149	0.390608	TCF7	protein_coding
ENSG00000081087.15	659.116	-0.161282	0.0689686	-2.33848	0.0193622	0.0517535	OSTM1	protein_coding
ENSG00000081138.14	10.3505	-1.17906	0.29997	-3.93061	8.47317e-05	0.000489654	CDH7	protein_coding
ENSG00000081148.12	8.23431	-0.334886	0.15905	-2.10554	0.0352446	0.0847884	IMPG2	protein_coding
ENSG00000081154.12	3045.99	-0.255384	0.0745441	-3.42595	0.000612663	0.00273884	PCNP	protein_coding
ENSG00000081177.18	793.584	-0.0864165	0.045706	-1.8907	0.0586643	0.127819	EXD2	protein_coding
ENSG00000081181.8	125.389	0.199071	0.10132	1.96477	0.0494413	0.111346	ARG2	protein_coding
ENSG00000081189.16	332.15	-0.358504	0.115853	-3.09447	0.00197165	0.00750792	MEF2C	protein_coding
ENSG00000081237.20	1000.06	-0.422357	0.152282	-2.77352	0.00554533	0.0180904	PTPRC	protein_coding
ENSG00000081248.11	2.10128	-0.132706	0.215117	-0.616902	0.537299	0.66998	CACNA1S	protein_coding
ENSG00000081277.13	399.012	0.306543	0.20012	1.53179	0.125573	0.231601	PKP1	protein_coding
ENSG00000081307.14	1144.07	-0.224294	0.0489674	-4.58046	4.63944e-06	3.88127e-05	UBA5	protein_coding
ENSG00000081320.11	1234.11	-0.189188	0.0862136	-2.19441	0.0282058	0.0707091	STK17B	protein_coding
ENSG00000081377.17	787.299	-0.1643	0.0677266	-2.42593	0.0152694	0.0424838	CDC14B	protein_coding
ENSG00000081386.12	299.047	-0.224351	0.065121	-3.44515	0.000570749	0.00257562	ZNF510	protein_coding
ENSG00000081479.15	7.70782	0.693241	0.295242	2.34804	0.0188723	0.0506913	LRP2	protein_coding
ENSG00000081665.14	540.038	-0.367697	0.0926859	-3.96713	7.27427e-05	0.00042965	ZNF506	protein_coding
ENSG00000081692.12	252.241	0.79416	0.0786435	10.0982	5.62493e-24	5.84473e-21	JMJD4	protein_coding
ENSG00000081721.12	456.235	0.205021	0.0489494	4.18843	2.80886e-05	0.000187615	DUSP12	protein_coding
ENSG00000081760.17	1821.57	0.18102	0.0615863	2.93929	0.0032897	0.0115883	AACS	protein_coding
ENSG00000081791.9	1926.23	0.0495617	0.047579	1.04167	0.297564	0.442269	DELE1	protein_coding
ENSG00000081800.9	1.55677	-0.179234	0.507832	-0.35294	0.724134	0.816945	SLC13A1	protein_coding
ENSG00000081803.16	872.88	-0.29233	0.0873888	-3.34517	0.00082233	0.00353947	CADPS2	protein_coding
ENSG00000081818.4	39.1397	-0.710429	0.152859	-4.64761	3.35807e-06	2.92273e-05	PCDHB4	protein_coding
ENSG00000081842.18	2.97362	0.48073	0.246296	1.95184	0.0509576	0.114133	PCDHA6	protein_coding
ENSG00000081853.15	26.2394	-0.818719	0.153868	-5.3209	1.03253e-07	1.37167e-06	PCDHGA2	protein_coding
ENSG00000081870.12	417.531	-0.104292	0.0648746	-1.6076	0.107924	0.206258	HSPB11	protein_coding
ENSG00000081913.14	767.152	0.181652	0.0674558	2.6929	0.00708338	0.0222672	PHLPP1	protein_coding
ENSG00000081923.15	4831.94	-0.19653	0.0741837	-2.64923	0.00806743	0.0248801	ATP8B1	protein_coding
ENSG00000081985.13	43.742	-0.0346985	0.144413	-0.240273	0.810119	0.877387	IL12RB2	protein_coding
ENSG00000082014.17	185.183	0.496612	0.0810482	6.12737	8.93425e-10	2.11602e-08	SMARCD3	protein_coding
ENSG00000082068.9	821.086	0.0700891	0.0477833	1.46681	0.142427	0.255217	WDR70	protein_coding
ENSG00000082074.19	393.932	-0.644181	0.153312	-4.20176	2.6485e-05	0.000178226	FYB1	protein_coding
ENSG00000082126.18	1.93937	0.216202	0.207755	1.04066	0.298033	0.442775	MPP4	protein_coding
ENSG00000082146.13	518.484	-0.266406	0.0714207	-3.7301	0.000191403	0.00100083	STRADB	protein_coding
ENSG00000082153.18	3285.54	-0.459237	0.0637506	-7.20364	5.86244e-13	3.44803e-11	BZW1	protein_coding
ENSG00000082175.15	30.6035	-0.695229	0.173198	-4.01408	5.96789e-05	0.000361238	PGR	protein_coding
ENSG00000082196.21	125.603	-0.483765	0.125767	-3.84653	0.000119805	0.000662885	C1QTNF3	protein_coding
ENSG00000082212.13	1836.52	-0.12491	0.0801262	-1.55892	0.119016	0.222106	ME2	protein_coding
ENSG00000082213.18	749.758	-0.236928	0.0620203	-3.82017	0.000133358	0.000729016	C5orf22	protein_coding
ENSG00000082258.13	1031.09	-0.317789	0.0664078	-4.78543	1.70624e-06	1.6088e-05	CCNT2	protein_coding
ENSG00000082269.17	1132.67	-0.454488	0.0867602	-5.23844	1.61938e-07	2.02982e-06	FAM135A	protein_coding
ENSG00000082293.13	5.27956	-1.18328	0.246638	-4.79765	1.60537e-06	1.52535e-05	COL19A1	protein_coding
ENSG00000082397.17	511.337	-0.396186	0.152399	-2.59966	0.00933152	0.0281174	EPB41L3	protein_coding
ENSG00000082438.17	845.605	-0.252631	0.0860755	-2.935	0.00333553	0.0117202	COBLL1	protein_coding
ENSG00000082458.12	3355.12	0.0665731	0.062894	1.0585	0.289829	0.433652	DLG3	protein_coding
ENSG00000082482.14	8.38214	-0.529461	0.254439	-2.0809	0.0374432	0.0889836	KCNK2	protein_coding
ENSG00000082497.12	144.862	-0.459426	0.159123	-2.88724	0.0038864	0.013348	SERTAD4	protein_coding
ENSG00000082512.15	1835.15	-0.101568	0.0888458	-1.14319	0.25296	0.392351	TRAF5	protein_coding
ENSG00000082515.18	960.366	0.18455	0.0726895	2.53888	0.0111208	0.0325463	MRPL22	protein_coding
ENSG00000082516.9	950.597	-0.225394	0.0451872	-4.98801	6.10051e-07	6.51257e-06	GEMIN5	protein_coding
ENSG00000082556.14	1.99782	-0.559834	0.363275	-1.54107	0.123299	0.228381	OPRK1	protein_coding
ENSG00000082641.16	6184.55	-0.137767	0.0558925	-2.46486	0.0137067	0.0388672	NFE2L1	protein_coding
ENSG00000082684.16	51.393	0.122587	0.113829	1.07694	0.281507	0.424511	SEMA5B	protein_coding
ENSG00000082701.17	2333.95	-0.248838	0.0563974	-4.41223	1.02313e-05	7.76969e-05	GSK3B	protein_coding
ENSG00000082781.12	4391.54	0.26784	0.0656262	4.0813	4.47851e-05	0.000280983	ITGB5	protein_coding
ENSG00000082805.20	1304.52	-0.284073	0.0637609	-4.45528	8.37832e-06	6.52929e-05	ERC1	protein_coding
ENSG00000082898.18	4929.08	-0.324012	0.0626606	-5.17091	2.32962e-07	2.80218e-06	XPO1	protein_coding
ENSG00000082929.8	0.583902	0.0648166	0.49176	0.131805	0.895138	0.934256	LINC01587	lncRNA
ENSG00000082996.20	1437.52	-0.0923367	0.0608351	-1.51782	0.12906	0.236481	RNF13	protein_coding
ENSG00000083067.23	8.30664	-0.137207	0.244087	-0.562125	0.574031	0.700574	TRPM3	protein_coding
ENSG00000083093.10	542.254	-0.121127	0.0449048	-2.69741	0.00698807	0.0220189	PALB2	protein_coding
ENSG00000083097.14	582.284	-0.427917	0.0798443	-5.35939	8.35044e-08	1.13175e-06	DOP1A	protein_coding
ENSG00000083099.11	997.864	-0.283444	0.0545393	-5.19706	2.02461e-07	2.47796e-06	LYRM2	protein_coding
ENSG00000083123.15	939.705	-0.220404	0.0650166	-3.38996	0.000699027	0.00307072	BCKDHB	protein_coding
ENSG00000083168.11	1962.38	-0.137095	0.078002	-1.75759	0.0788176	0.161452	KAT6A	protein_coding
ENSG00000083223.18	1144.91	-0.332405	0.0687676	-4.83375	1.33985e-06	1.30277e-05	TUT7	protein_coding
ENSG00000083290.20	368.294	0.0444958	0.0754571	0.589683	0.555403	0.685901	ULK2	protein_coding
ENSG00000083307.12	1754.18	0.00763835	0.0505046	0.151241	0.879786	0.924309	GRHL2	protein_coding
ENSG00000083312.17	3700.6	-0.422138	0.0599914	-7.03664	1.96932e-12	9.92596e-11	TNPO1	protein_coding
ENSG00000083444.17	4342.01	0.169918	0.0721922	2.35369	0.0185882	0.0500543	PLOD1	protein_coding
ENSG00000083454.22	47.8337	0.01476	0.157253	0.0938616	0.925219	0.953865	P2RX5	protein_coding
ENSG00000083457.12	513.601	0.26676	0.0707514	3.77039	0.000162995	0.000870021	ITGAE	protein_coding
ENSG00000083520.15	1946.02	-0.105619	0.0663805	-1.59111	0.111584	0.211478	DIS3	protein_coding
ENSG00000083535.16	655.94	-0.250588	0.085174	-2.94207	0.00326024	0.0115015	PIBF1	protein_coding
ENSG00000083544.16	713.689	-0.244035	0.0693451	-3.51914	0.00043294	0.00202826	TDRD3	protein_coding
ENSG00000083622.8	7.09382	-0.887238	0.227619	-3.8979	9.70293e-05	0.000551917	AC000061.1	lncRNA
ENSG00000083635.8	441.772	-0.0922212	0.0752593	-1.22538	0.220433	0.354744	NUFIP1	protein_coding
ENSG00000083642.19	1345.1	-0.286897	0.0799597	-3.58802	0.0003332	0.00161674	PDS5B	protein_coding
ENSG00000083720.13	881.374	0.120408	0.114377	1.05273	0.292466	0.436559	OXCT1	protein_coding
ENSG00000083750.13	317.571	-0.102452	0.0715906	-1.43108	0.152407	0.268703	RRAGB	protein_coding
ENSG00000083782.8	50.0774	-0.372225	0.291171	-1.27837	0.201118	0.331332	EPYC	protein_coding
ENSG00000083799.18	973.898	-0.280468	0.0743172	-3.77393	0.000160694	0.000859325	CYLD	protein_coding
ENSG00000083807.10	358.259	0.776915	0.141788	5.47939	4.26786e-08	6.27999e-07	SLC27A5	protein_coding
ENSG00000083812.12	279.208	0.158422	0.0549515	2.88295	0.0039397	0.0135058	ZNF324	protein_coding
ENSG00000083814.13	50.3131	-0.0624059	0.118053	-0.528626	0.597065	0.719226	ZNF671	protein_coding
ENSG00000083817.9	139.012	0.15805	0.0665754	2.374	0.0175965	0.0478063	ZNF416	protein_coding
ENSG00000083828.16	299.027	-0.0938071	0.0832209	-1.12721	0.259655	0.400253	ZNF586	protein_coding
ENSG00000083838.16	139.009	0.325858	0.0614387	5.30379	1.13423e-07	1.48269e-06	ZNF446	protein_coding
ENSG00000083844.10	583.028	-0.323429	0.125749	-2.57202	0.0101106	0.0300889	ZNF264	protein_coding
ENSG00000083845.9	39406.3	0.97946	0.105178	9.31243	1.24942e-20	5.32963e-18	RPS5	protein_coding
ENSG00000083857.14	14142.1	-0.273981	0.0869856	-3.14973	0.00163422	0.00638747	FAT1	protein_coding
ENSG00000083896.13	2100.26	-0.241869	0.0344518	-7.0205	2.21077e-12	1.09029e-10	YTHDC1	protein_coding
ENSG00000083937.10	2283.67	-0.166076	0.0656092	-2.5313	0.0113642	0.0331574	CHMP2B	protein_coding
ENSG00000084070.12	1369.34	0.0722563	0.0589861	1.22497	0.220586	0.354887	SMAP2	protein_coding
ENSG00000084072.17	1480.79	0.229282	0.0548584	4.17952	2.9213e-05	0.000193854	PPIE	protein_coding
ENSG00000084073.10	2259.65	-0.348168	0.0600444	-5.79851	6.69055e-09	1.23746e-07	ZMPSTE24	protein_coding
ENSG00000084090.13	5656.56	-0.0903867	0.0322489	-2.80278	0.00506636	0.0167558	STARD7	protein_coding
ENSG00000084092.7	1297.85	0.185616	0.0532102	3.48835	0.000486009	0.00224457	NOA1	protein_coding
ENSG00000084093.19	1222.53	-0.464807	0.0760647	-6.11068	9.92075e-10	2.31583e-08	REST	protein_coding
ENSG00000084110.11	20.6564	0.509605	0.147319	3.4592	0.00054179	0.00246387	HAL	protein_coding
ENSG00000084112.15	1433.58	-0.100473	0.0601464	-1.67047	0.0948268	0.186487	SSH1	protein_coding
ENSG00000084207.18	21390.7	0.653852	0.0974401	6.7103	1.94223e-11	7.35578e-10	GSTP1	protein_coding
ENSG00000084234.18	15439.4	0.0332324	0.0505974	0.6568	0.51131	0.648234	APLP2	protein_coding
ENSG00000084444.14	111.047	-0.0375448	0.120261	-0.312195	0.754892	0.83899	FAM234B	protein_coding
ENSG00000084453.16	12.0577	-0.15723	0.329708	-0.476875	0.633451	0.748723	SLCO1A2	protein_coding
ENSG00000084463.8	3017.01	-0.125731	0.0415308	-3.02742	0.00246652	0.00906278	WBP11	protein_coding
ENSG00000084623.12	8248.32	0.160431	0.0633715	2.5316	0.0113544	0.0331382	EIF3I	protein_coding
ENSG00000084628.10	9.74505	1.15354	0.187726	6.14479	8.00693e-10	1.91769e-08	NKAIN1	protein_coding
ENSG00000084636.18	1455.95	-0.26433	0.125032	-2.1141	0.0345063	0.0833383	COL16A1	protein_coding
ENSG00000084652.16	2683.28	0.102741	0.0428039	2.40028	0.0163827	0.0450493	TXLNA	protein_coding
ENSG00000084674.15	39.9684	1.46584	0.335678	4.3668	1.26079e-05	9.32002e-05	APOB	protein_coding
ENSG00000084676.15	1211.29	-0.269037	0.0604142	-4.45321	8.45964e-06	6.5838e-05	NCOA1	protein_coding
ENSG00000084693.16	962.448	0.314585	0.0562767	5.58996	2.27122e-08	3.60795e-07	AGBL5	protein_coding
ENSG00000084710.14	93.6126	-0.149825	0.129465	-1.15726	0.247166	0.385592	EFR3B	protein_coding
ENSG00000084731.15	347.852	-0.0251932	0.0882602	-0.285443	0.775305	0.852905	KIF3C	protein_coding
ENSG00000084733.11	6016.71	-0.236432	0.0446528	-5.29489	1.19088e-07	1.54933e-06	RAB10	protein_coding
ENSG00000084734.9	6.48494	0.250554	0.178852	1.40091	0.161242	0.280763	GCKR	protein_coding
ENSG00000084754.12	7555.06	-0.053893	0.0445463	-1.20982	0.226347	0.361592	HADHA	protein_coding
ENSG00000084764.12	561.31	0.22051	0.105906	2.08212	0.0373311	0.0887796	MAPRE3	protein_coding
ENSG00000084774.14	3361.39	0.233118	0.0719301	3.2409	0.00119153	0.00486211	CAD	protein_coding
ENSG00000085063.17	4476.51	0.063082	0.0620493	1.01664	0.309323	0.454843	CD59	protein_coding
ENSG00000085117.12	1918.13	0.252674	0.0860274	2.93713	0.00331262	0.011656	CD82	protein_coding
ENSG00000085185.15	668.961	0.106827	0.0822278	1.29915	0.193891	0.322428	BCORL1	protein_coding
ENSG00000085224.23	1982.59	-0.628833	0.095362	-6.59416	4.27657e-11	1.4825e-09	ATRX	protein_coding
ENSG00000085231.14	391.666	-0.372702	0.0643218	-5.79434	6.85887e-09	1.26239e-07	AK6	protein_coding
ENSG00000085265.11	105.416	0.18504	0.188131	0.98357	0.325327	0.471332	FCN1	protein_coding
ENSG00000085274.16	431.631	-0.092397	0.0661184	-1.39745	0.162279	0.282107	MYNN	protein_coding
ENSG00000085276.19	2299.68	-0.487313	0.0748998	-6.5062	7.70759e-11	2.48482e-09	MECOM	protein_coding
ENSG00000085365.18	1551.62	-0.42261	0.0728438	-5.80159	6.56883e-09	1.21884e-07	SCAMP1	protein_coding
ENSG00000085377.15	4043.32	0.00587121	0.0586696	0.100072	0.920287	0.950714	PREP	protein_coding
ENSG00000085382.12	225.862	-0.220488	0.0810565	-2.72017	0.00652477	0.0207902	HACE1	protein_coding
ENSG00000085415.16	1427.34	0.0851936	0.0632034	1.34793	0.177682	0.30222	SEH1L	protein_coding
ENSG00000085433.16	297.229	-0.0905323	0.0530177	-1.70759	0.0877128	0.175443	WDR47	protein_coding
ENSG00000085449.15	1668.01	-0.367606	0.0740266	-4.96586	6.83959e-07	7.2029e-06	WDFY1	protein_coding
ENSG00000085465.13	192.947	0.19133	0.0954485	2.00453	0.0450131	0.103349	OVGP1	protein_coding
ENSG00000085491.17	2036.99	-0.344463	0.0762816	-4.51568	6.31147e-06	5.08987e-05	SLC25A24	protein_coding
ENSG00000085511.20	876.835	-0.0526905	0.0427695	-1.23196	0.217963	0.35186	MAP3K4	protein_coding
ENSG00000085514.16	156.543	0.317783	0.133269	2.38453	0.017101	0.0467044	PILRA	protein_coding
ENSG00000085552.17	681.779	0.177282	0.112705	1.57297	0.115725	0.217535	IGSF9	protein_coding
ENSG00000085563.15	1270.24	-0.0266135	0.177319	-0.150088	0.880695	0.924847	ABCB1	protein_coding
ENSG00000085644.14	814.91	0.600027	0.0824492	7.27753	3.39982e-13	2.1154e-11	ZNF213	protein_coding
ENSG00000085662.14	815.644	0.26791	0.117795	2.27437	0.0229436	0.0595813	AKR1B1	protein_coding
ENSG00000085719.13	3911.99	-0.014517	0.0633746	-0.229066	0.818818	0.883283	CPNE3	protein_coding
ENSG00000085721.13	1604	-0.349241	0.0507861	-6.87671	6.12524e-12	2.6633e-10	RRN3	protein_coding
ENSG00000085733.16	8252.04	0.175212	0.0489928	3.57627	0.000348534	0.00168151	CTTN	protein_coding
ENSG00000085741.13	763.033	0.65263	0.225007	2.90049	0.00372583	0.0128871	WNT11	protein_coding
ENSG00000085760.15	1515.26	-0.318524	0.046122	-6.90612	4.98102e-12	2.25029e-10	MTIF2	protein_coding
ENSG00000085788.14	885.588	-0.170254	0.0688069	-2.47437	0.0133473	0.0380022	DDHD2	protein_coding
ENSG00000085831.15	1744.71	0.517692	0.0956985	5.40962	6.31597e-08	8.85328e-07	TTC39A	protein_coding
ENSG00000085832.17	1717.41	-0.28961	0.0609582	-4.75096	2.02452e-06	1.87438e-05	EPS15	protein_coding
ENSG00000085840.13	514.278	0.125433	0.079815	1.57155	0.116055	0.217923	ORC1	protein_coding
ENSG00000085871.9	2011.53	-0.062618	0.0713331	-0.877825	0.380038	0.527222	MGST2	protein_coding
ENSG00000085872.15	1357.43	0.249234	0.0654216	3.80965	0.000139161	0.000757403	CHERP	protein_coding
ENSG00000085978.22	1475.31	-0.0241409	0.0424586	-0.568574	0.569645	0.69746	ATG16L1	protein_coding
ENSG00000085982.14	1314.2	-0.117533	0.0493194	-2.38311	0.0171673	0.0468633	USP40	protein_coding
ENSG00000085998.14	2117.36	0.399483	0.0536657	7.44392	9.7742e-14	7.12392e-12	POMGNT1	protein_coding
ENSG00000085999.13	320.049	0.0108598	0.0763222	0.142289	0.886852	0.928747	RAD54L	protein_coding
ENSG00000086015.22	2738.39	0.0834961	0.0662786	1.25978	0.20775	0.339238	MAST2	protein_coding
ENSG00000086061.16	6126.45	0.0149024	0.0511919	0.291108	0.770969	0.850269	DNAJA1	protein_coding
ENSG00000086062.13	4733.86	-0.119997	0.0564789	-2.12463	0.0336177	0.0815177	B4GALT1	protein_coding
ENSG00000086065.14	2442.54	-0.0258502	0.06559	-0.394119	0.693493	0.794098	CHMP5	protein_coding
ENSG00000086102.19	1603.51	-0.0456965	0.039671	-1.15189	0.249367	0.388175	NFX1	protein_coding
ENSG00000086159.13	16.3093	0.876366	0.178395	4.9125	8.99216e-07	9.16839e-06	AQP6	protein_coding
ENSG00000086189.10	450.174	0.0806483	0.0592965	1.36009	0.173803	0.297156	DIMT1	protein_coding
ENSG00000086200.17	757.465	-0.217649	0.0550255	-3.95542	7.64009e-05	0.000448836	IPO11	protein_coding
ENSG00000086205.18	54.0452	-0.423688	0.117571	-3.60367	0.000313758	0.0015356	FOLH1	protein_coding
ENSG00000086232.13	7130.72	0.0456116	0.0512139	0.89061	0.373139	0.520501	EIF2AK1	protein_coding
ENSG00000086288.12	3.94675	-0.46898	0.200299	-2.3414	0.0192116	0.0514391	NME8	protein_coding
ENSG00000086289.12	1009.61	0.118156	0.127612	0.925903	0.354497	0.501313	EPDR1	protein_coding
ENSG00000086300.16	358.665	-0.250092	0.122764	-2.03717	0.0416329	0.0970063	SNX10	protein_coding
ENSG00000086475.15	1992.8	0.0404906	0.0471408	0.85893	0.390379	0.537665	SEPHS1	protein_coding
ENSG00000086504.17	1778.66	0.407649	0.0797478	5.11173	3.19222e-07	3.69499e-06	MRPL28	protein_coding
ENSG00000086506.3	7.37105	1.82343	0.287825	6.33519	2.37043e-10	6.6202e-09	HBQ1	protein_coding
ENSG00000086544.3	1229.67	0.234263	0.0624775	3.74956	0.000177148	0.000935831	ITPKC	protein_coding
ENSG00000086548.9	39160.4	-0.190918	0.138178	-1.38168	0.16707	0.28837	CEACAM6	protein_coding
ENSG00000086570.12	16.1296	-0.0767868	0.160283	-0.479071	0.631888	0.747543	FAT2	protein_coding
ENSG00000086589.12	1573.71	-0.0766564	0.036685	-2.08959	0.0366551	0.0874749	RBM22	protein_coding
ENSG00000086598.11	10554.8	-0.212669	0.0738373	-2.88024	0.00397373	0.0135995	TMED2	protein_coding
ENSG00000086619.14	204.667	-0.325125	0.136706	-2.37827	0.0173941	0.0473644	ERO1B	protein_coding
ENSG00000086666.19	1748.86	-0.3066	0.0578792	-5.29724	1.17565e-07	1.5319e-06	ZFAND6	protein_coding
ENSG00000086696.11	455.078	0.44958	0.185727	2.42065	0.0154928	0.0430196	HSD17B2	protein_coding
ENSG00000086712.13	1162.37	-0.253814	0.0713637	-3.55663	0.000375649	0.00179282	TXLNG	protein_coding
ENSG00000086717.18	15.3784	-0.212755	0.143269	-1.48501	0.137542	0.248485	PPEF1	protein_coding
ENSG00000086730.17	274.785	0.280659	0.09338	3.00555	0.00265097	0.0096348	LAT2	protein_coding
ENSG00000086758.16	9241.52	-0.107587	0.0652857	-1.64795	0.0993638	0.193151	HUWE1	protein_coding
ENSG00000086827.9	752.289	-0.0357464	0.0451722	-0.791337	0.428747	0.574381	ZW10	protein_coding
ENSG00000086848.15	205.808	-0.158905	0.0550901	-2.88445	0.00392093	0.0134517	ALG9	protein_coding
ENSG00000086967.10	9.12294	0.050534	0.186722	0.270639	0.786669	0.861268	MYBPC2	protein_coding
ENSG00000086991.13	93.5605	-0.551815	0.160409	-3.44005	0.000581606	0.00261732	NOX4	protein_coding
ENSG00000087008.16	613.569	0.142015	0.0551997	2.57275	0.0100894	0.0300325	ACOX3	protein_coding
ENSG00000087053.20	1189.21	-0.22044	0.0550914	-4.00135	6.29813e-05	0.000377945	MTMR2	protein_coding
ENSG00000087074.8	2681.02	0.187137	0.0781464	2.39469	0.0166343	0.0456143	PPP1R15A	protein_coding
ENSG00000087076.9	84.3902	0.318807	0.110664	2.88086	0.00396592	0.0135773	HSD17B14	protein_coding
ENSG00000087077.14	2352.27	0.315576	0.123839	2.54828	0.0108255	0.03184	TRIP6	protein_coding
ENSG00000087085.16	424.848	0.597931	0.175381	3.40932	0.000651253	0.00288683	ACHE	protein_coding
ENSG00000087086.15	77635.4	0.216561	0.0792278	2.7334	0.00626836	0.0200885	FTL	protein_coding
ENSG00000087087.20	4163.37	0.0516486	0.0546132	0.945716	0.344294	0.490994	SRRT	protein_coding
ENSG00000087088.20	2788.08	0.128018	0.0772314	1.65759	0.0974006	0.190257	BAX	protein_coding
ENSG00000087095.13	668.423	-0.333655	0.0527105	-6.32996	2.45226e-10	6.82054e-09	NLK	protein_coding
ENSG00000087111.21	1995.5	0.0363566	0.0618504	0.587815	0.556656	0.687009	PIGS	protein_coding
ENSG00000087116.16	1697.53	-0.0478125	0.144372	-0.331176	0.740512	0.828895	ADAMTS2	protein_coding
ENSG00000087128.10	5.66933	-0.280005	0.340751	-0.82173	0.411231	0.557889	TMPRSS11E	protein_coding
ENSG00000087152.15	2354.42	0.0554821	0.0494664	1.12161	0.262028	0.403114	ATXN7L3	protein_coding
ENSG00000087157.19	746.221	0.212956	0.0601688	3.53931	0.000401178	0.00189732	PGS1	protein_coding
ENSG00000087191.13	2984.1	0.156841	0.0652877	2.40231	0.016292	0.0448457	PSMC5	protein_coding
ENSG00000087206.17	715.555	-0.138458	0.0409331	-3.38255	0.000718163	0.00314286	UIMC1	protein_coding
ENSG00000087237.12	38.6968	-0.125809	0.115956	-1.08498	0.277931	0.420633	CETP	protein_coding
ENSG00000087245.13	8190.05	-0.126977	0.139096	-0.912874	0.361309	0.508551	MMP2	protein_coding
ENSG00000087250.9	38.3959	0.835612	0.234801	3.55881	0.000372537	0.0017809	MT3	protein_coding
ENSG00000087253.13	1331.29	-0.0834866	0.100422	-0.831356	0.405773	0.552947	LPCAT2	protein_coding
ENSG00000087258.16	114.619	0.0223929	0.171609	0.130488	0.89618	0.935012	GNAO1	protein_coding
ENSG00000087263.17	1084.14	-0.109232	0.0371712	-2.93863	0.00329668	0.0116102	OGFOD1	protein_coding
ENSG00000087266.17	2005.77	-0.0572373	0.0594088	-0.963448	0.335323	0.481828	SH3BP2	protein_coding
ENSG00000087269.16	1486.1	0.113322	0.0499174	2.2702	0.0231954	0.060089	NOP14	protein_coding
ENSG00000087274.17	5444.97	-0.00694773	0.038782	-0.179148	0.857821	0.909604	ADD1	protein_coding
ENSG00000087299.12	440.938	-0.247091	0.0647548	-3.8158	0.000135743	0.000740459	L2HGDH	protein_coding
ENSG00000087301.9	410.746	-0.38107	0.077197	-4.93633	7.9607e-07	8.2149e-06	TXNDC16	protein_coding
ENSG00000087302.9	3706.86	-0.0754123	0.0564513	-1.33588	0.181588	0.307007	RTRAF	protein_coding
ENSG00000087303.18	588.767	-0.124604	0.113933	-1.09366	0.274104	0.416568	NID2	protein_coding
ENSG00000087338.5	1029.25	-0.260801	0.0529505	-4.92538	8.41962e-07	8.63352e-06	GMCL1	protein_coding
ENSG00000087365.16	6857.87	0.0377135	0.0411681	0.916085	0.359622	0.506793	SF3B2	protein_coding
ENSG00000087448.11	916.994	-0.117447	0.0601255	-1.95337	0.0507761	0.113796	KLHL42	protein_coding
ENSG00000087460.27	30044.7	0.322526	0.0719621	4.48189	7.3986e-06	5.85349e-05	GNAS	protein_coding
ENSG00000087470.18	2098.51	-0.294172	0.0506267	-5.81061	6.2246e-09	1.16457e-07	DNM1L	protein_coding
ENSG00000087494.16	29.522	-0.02141	0.129525	-0.165296	0.868711	0.917168	PTHLH	protein_coding
ENSG00000087495.17	90.3396	0.238801	0.208236	1.14678	0.251471	0.390595	PHACTR3	protein_coding
ENSG00000087502.18	1044.05	-0.373513	0.0598523	-6.24057	4.35986e-10	1.13474e-08	ERGIC2	protein_coding
ENSG00000087510.7	126.132	0.24003	0.169786	1.41372	0.157445	0.275751	TFAP2C	protein_coding
ENSG00000087586.18	1610.1	0.062358	0.075512	0.825802	0.408916	0.555941	AURKA	protein_coding
ENSG00000087589.16	54.4023	0.0930986	0.143555	0.648521	0.516648	0.652863	CASS4	protein_coding
ENSG00000087842.11	339.256	-0.065403	0.0927847	-0.70489	0.480879	0.622036	PIR	protein_coding
ENSG00000087884.14	141.361	0.431713	0.0682474	6.32571	2.52078e-10	6.98238e-09	AAMDC	protein_coding
ENSG00000087903.13	234.628	0.248487	0.0869248	2.85865	0.00425449	0.0144094	RFX2	protein_coding
ENSG00000087995.16	766.273	-0.0473301	0.0525964	-0.899874	0.368187	0.515567	METTL2A	protein_coding
ENSG00000088002.12	608.956	0.382561	0.135908	2.81485	0.00488004	0.0162204	SULT2B1	protein_coding
ENSG00000088035.18	476.354	-0.233645	0.0669299	-3.49088	0.000481424	0.00222607	ALG6	protein_coding
ENSG00000088038.19	1610.2	0.261476	0.0628173	4.16248	3.14806e-05	0.000206293	CNOT3	protein_coding
ENSG00000088053.11	10.4657	0.0350141	0.192382	0.182003	0.85558	0.908417	GP6	protein_coding
ENSG00000088179.9	565.26	-0.442846	0.075607	-5.8572	4.70728e-09	9.10539e-08	PTPN4	protein_coding
ENSG00000088205.13	3536.91	-0.268839	0.0521957	-5.1506	2.59655e-07	3.08209e-06	DDX18	protein_coding
ENSG00000088247.17	7496.8	0.00393927	0.0544254	0.0723792	0.9423	0.964433	KHSRP	protein_coding
ENSG00000088256.9	3051.7	0.222158	0.0783326	2.83609	0.0045669	0.0153292	GNA11	protein_coding
ENSG00000088280.19	388.817	-0.12341	0.099686	-1.23799	0.21572	0.3491	ASAP3	protein_coding
ENSG00000088298.13	1571.93	0.43592	0.0653854	6.66693	2.61212e-11	9.63179e-10	EDEM2	protein_coding
ENSG00000088305.18	207.368	0.0346974	0.0955688	0.363062	0.716559	0.811158	DNMT3B	protein_coding
ENSG00000088320.4	21.8918	0.317576	0.122684	2.58856	0.00963783	0.0289049	REM1	protein_coding
ENSG00000088325.16	3971.69	-0.173347	0.0737474	-2.35055	0.0187457	0.0504047	TPX2	protein_coding
ENSG00000088340.17	598.889	0.185928	0.174141	1.06769	0.285661	0.429286	FER1L4	transcribed_unitary_pseudogene
ENSG00000088356.6	1181.97	0.48503	0.0884765	5.48202	4.205e-08	6.20325e-07	PDRG1	protein_coding
ENSG00000088367.23	2729.99	0.159188	0.0936232	1.7003	0.0890744	0.177553	EPB41L1	protein_coding
ENSG00000088386.17	128.384	0.175269	0.246525	0.710955	0.477112	0.618543	SLC15A1	protein_coding
ENSG00000088387.19	1987.11	0.0393282	0.0722784	0.544121	0.586359	0.710595	DOCK9	protein_coding
ENSG00000088448.14	3396.37	0.00574035	0.0784064	0.0732128	0.941637	0.96421	ANKRD10	protein_coding
ENSG00000088451.11	712.816	0.0731983	0.0820281	0.892357	0.372202	0.519636	TGDS	protein_coding
ENSG00000088538.13	30.281	-0.11946	0.148915	-0.802199	0.422438	0.568356	DOCK3	protein_coding
ENSG00000088543.15	86.2083	0.374358	0.0931365	4.01945	5.83341e-05	0.000353882	C3orf18	protein_coding
ENSG00000088682.14	2095.68	0.267131	0.0614624	4.34626	1.38481e-05	0.000101168	COQ9	protein_coding
ENSG00000088726.16	8.22004	-0.0285666	0.233308	-0.122442	0.902549	0.939029	TMEM40	protein_coding
ENSG00000088727.13	344.651	0.100067	0.0710814	1.40777	0.159198	0.278015	KIF9	protein_coding
ENSG00000088756.13	56.4919	-0.663012	0.135487	-4.89353	9.90423e-07	9.9667e-06	ARHGAP28	protein_coding
ENSG00000088766.12	213.828	1.02563	0.1646	6.23102	4.63418e-10	1.19235e-08	CRLS1	protein_coding
ENSG00000088782.5	0						DEFB127	protein_coding
ENSG00000088808.18	1161.32	0.0548408	0.0570089	0.961969	0.336065	0.482642	PPP1R13B	protein_coding
ENSG00000088812.18	1472.65	0.00013727	0.0856281	0.00160309	0.998721	0.999214	ATRN	protein_coding
ENSG00000088826.18	834.568	0.355787	0.0986578	3.60628	0.000310622	0.00152374	SMOX	protein_coding
ENSG00000088827.12	261.498	0.329531	0.159264	2.06909	0.0385377	0.0911346	SIGLEC1	protein_coding
ENSG00000088832.18	5218.92	-0.0968099	0.0631505	-1.533	0.125275	0.231193	FKBP1A	protein_coding
ENSG00000088833.17	2538.26	0.100645	0.0607906	1.6556	0.0978033	0.190822	NSFL1C	protein_coding
ENSG00000088836.14	302.798	0.69396	0.160386	4.3268	1.51288e-05	0.000109147	SLC4A11	protein_coding
ENSG00000088854.12	165.349	-0.160718	0.129099	-1.24492	0.213162	0.34576	C20orf194	protein_coding
ENSG00000088876.13	370.349	-0.000665409	0.0702278	-0.009475	0.99244	0.995391	ZNF343	protein_coding
ENSG00000088881.21	161.187	0.722178	0.120596	5.98841	2.119e-09	4.54821e-08	EBF4	protein_coding
ENSG00000088882.8	503.956	0.116853	0.128212	0.911405	0.362082	0.509384	CPXM1	protein_coding
ENSG00000088888.18	4378.89	0.0581657	0.0737346	0.788852	0.430199	0.575701	MAVS	protein_coding
ENSG00000088899.15	1327.43	0.454399	0.123177	3.689	0.000225141	0.00115357	LZTS3	protein_coding
ENSG00000088926.14	4.57074	0.881119	0.306095	2.87858	0.00399471	0.0136598	F11	protein_coding
ENSG00000088930.8	3621.47	-0.104975	0.0625594	-1.678	0.0933467	0.184167	XRN2	protein_coding
ENSG00000088970.16	559.758	0.180397	0.0980964	1.83897	0.0659192	0.140219	KIZ	protein_coding
ENSG00000088986.11	5844.6	0.089839	0.0458073	1.96124	0.0498512	0.112095	DYNLL1	protein_coding
ENSG00000088992.18	2006.25	0.706035	0.162246	4.35164	1.35125e-05	9.89842e-05	TESC	protein_coding
ENSG00000089006.17	3904.16	-0.14486	0.0686208	-2.11103	0.0347701	0.0838655	SNX5	protein_coding
ENSG00000089009.15	20612.2	-0.397682	0.0710465	-5.59749	2.17481e-08	3.46158e-07	RPL6	protein_coding
ENSG00000089012.14	62.8714	0.062534	0.138622	0.451112	0.651909	0.762247	SIRPG	protein_coding
ENSG00000089022.14	1707.4	-0.0925589	0.0484889	-1.90887	0.0562791	0.1237	MAPKAPK5	protein_coding
ENSG00000089041.17	51.4184	-0.0139014	0.150433	-0.0924095	0.926373	0.954564	P2RX7	protein_coding
ENSG00000089048.14	707.837	-0.49114	0.0937638	-5.23806	1.62275e-07	2.03278e-06	ESF1	protein_coding
ENSG00000089050.16	812.018	-0.13039	0.0724248	-1.80035	0.0718049	0.150131	RBBP9	protein_coding
ENSG00000089053.13	4775.43	0.19452	0.0437675	4.44439	8.81397e-06	6.80727e-05	ANAPC5	protein_coding
ENSG00000089057.15	622.266	-0.0172864	0.0765862	-0.225711	0.821426	0.885014	SLC23A2	protein_coding
ENSG00000089060.11	1254.63	0.133507	0.0619992	2.15337	0.0312898	0.0768785	SLC8B1	protein_coding
ENSG00000089063.15	3108.87	0.0158082	0.0715337	0.220989	0.825101	0.887377	TMEM230	protein_coding
ENSG00000089091.16	93.9307	-0.0886877	0.0952578	-0.931028	0.351839	0.498843	DZANK1	protein_coding
ENSG00000089094.19	944.414	0.123011	0.049397	2.49026	0.012765	0.0365834	KDM2B	protein_coding
ENSG00000089101.19	5.59485	-0.0494926	0.152914	-0.323663	0.746193	0.832699	CFAP61	protein_coding
ENSG00000089116.4	5.61807	0.11538	0.32705	0.35279	0.724246	0.817007	LHX5	protein_coding
ENSG00000089123.16	421.742	-0.0647952	0.0673241	-0.962437	0.33583	0.482407	TASP1	protein_coding
ENSG00000089127.14	3004.59	-0.0373112	0.0872596	-0.427589	0.66895	0.77606	OAS1	protein_coding
ENSG00000089154.11	5613.27	0.0245195	0.057943	0.423167	0.672174	0.778506	GCN1	protein_coding
ENSG00000089157.16	81260.4	0.510249	0.0869264	5.86989	4.36072e-09	8.53499e-08	RPLP0	protein_coding
ENSG00000089159.16	2087.05	0.112983	0.0616949	1.83131	0.0670541	0.142163	PXN	protein_coding
ENSG00000089163.4	17.9594	0.194365	0.101767	1.9099	0.0561463	0.123454	SIRT4	protein_coding
ENSG00000089169.15	3.31284	-0.0541376	0.222874	-0.242906	0.808078	0.875857	RPH3A	protein_coding
ENSG00000089177.19	1492.65	-0.211188	0.0786814	-2.68409	0.00727277	0.0227883	KIF16B	protein_coding
ENSG00000089195.15	836.927	-0.0419726	0.0734383	-0.571535	0.567637	0.695811	TRMT6	protein_coding
ENSG00000089199.10	57.389	-0.859418	0.229473	-3.74518	0.000180266	0.000949576	CHGB	protein_coding
ENSG00000089220.5	9047.49	0.14155	0.0649726	2.1786	0.0293611	0.0730316	PEBP1	protein_coding
ENSG00000089225.20	4.05478	-0.292588	0.456519	-0.64091	0.521581	0.657088	TBX5	protein_coding
ENSG00000089234.16	871.252	-0.0961902	0.0354504	-2.71338	0.00666013	0.0211351	BRAP	protein_coding
ENSG00000089248.7	5301.61	-0.113856	0.0628187	-1.81246	0.0699157	0.146992	ERP29	protein_coding
ENSG00000089250.19	16.8964	0.282513	0.258291	1.09378	0.274053	0.416538	NOS1	protein_coding
ENSG00000089280.19	8189.04	0.242492	0.058617	4.13689	3.52049e-05	0.000227353	FUS	protein_coding
ENSG00000089289.16	2796.41	0.145708	0.0720355	2.02273	0.0431011	0.0997618	IGBP1	protein_coding
ENSG00000089327.15	3987.21	0.532541	0.0875387	6.0835	1.17588e-09	2.68308e-08	FXYD5	protein_coding
ENSG00000089335.21	452.363	-0.28815	0.0803406	-3.58661	0.00033501	0.0016245	ZNF302	protein_coding
ENSG00000089351.14	2779.94	0.160918	0.0758469	2.12161	0.0338705	0.0820612	GRAMD1A	protein_coding
ENSG00000089356.18	246.094	0.474241	0.142054	3.33845	0.000842481	0.00361162	FXYD3	protein_coding
ENSG00000089472.16	7981.17	-0.104292	0.0904889	-1.15255	0.249097	0.387918	HEPH	protein_coding
ENSG00000089486.17	453.609	0.705248	0.129188	5.4591	4.78566e-08	6.93613e-07	CDIP1	protein_coding
ENSG00000089505.18	32.3889	0.180954	0.0826855	2.18847	0.0286357	0.071544	CMTM1	protein_coding
ENSG00000089558.9	23.569	0.564335	0.158099	3.56951	0.000357655	0.00171949	KCNH4	protein_coding
ENSG00000089597.18	14474.4	0.0750587	0.0472341	1.58908	0.112043	0.212072	GANAB	protein_coding
ENSG00000089639.11	1156.25	0.211796	0.0571577	3.70548	0.000210992	0.00108893	GMIP	protein_coding
ENSG00000089682.16	373.927	-0.645031	0.0896743	-7.19304	6.33624e-13	3.6835e-11	RBM41	protein_coding
ENSG00000089685.15	2297.3	0.0576253	0.0823749	0.699549	0.484209	0.624867	BIRC5	protein_coding
ENSG00000089692.9	152.365	0.694887	0.152531	4.55571	5.22089e-06	4.30964e-05	LAG3	protein_coding
ENSG00000089693.11	7270.45	0.155091	0.0616957	2.51381	0.0119435	0.0345664	MLF2	protein_coding
ENSG00000089723.10	234.117	0.363664	0.10321	3.52354	0.000425828	0.00200072	OTUB2	protein_coding
ENSG00000089737.17	3539.88	-0.0578721	0.0423279	-1.36723	0.171552	0.294289	DDX24	protein_coding
ENSG00000089775.12	366.066	-0.0745208	0.0801266	-0.930038	0.352351	0.49929	ZBTB25	protein_coding
ENSG00000089818.18	952.446	-0.0543747	0.0559077	-0.972579	0.330763	0.477072	NECAP1	protein_coding
ENSG00000089820.16	1773.81	0.716649	0.152888	4.68741	2.76684e-06	2.46588e-05	ARHGAP4	protein_coding
ENSG00000089847.12	41.6761	0.309558	0.141101	2.19388	0.028244	0.0707874	ANKRD24	protein_coding
ENSG00000089876.12	1443.11	0.0271898	0.0547009	0.497063	0.619144	0.736907	DHX32	protein_coding
ENSG00000089902.10	1443.71	-0.186421	0.0616466	-3.02403	0.00249429	0.00914575	RCOR1	protein_coding
ENSG00000089916.18	903.596	-0.435318	0.0787324	-5.52908	3.2191e-08	4.88579e-07	GPATCH2L	protein_coding
ENSG00000090006.18	4248.54	0.461476	0.112985	4.08441	4.41889e-05	0.00027763	LTBP4	protein_coding
ENSG00000090013.11	2186.74	0.875935	0.111784	7.83593	4.65385e-15	4.93698e-13	BLVRB	protein_coding
ENSG00000090020.11	2141.72	-0.025506	0.0842471	-0.302752	0.762079	0.843899	SLC9A1	protein_coding
ENSG00000090054.15	2844.83	-0.0959872	0.0514112	-1.86705	0.061895	0.133414	SPTLC1	protein_coding
ENSG00000090060.18	5933.96	-0.296621	0.0572175	-5.1841	2.1706e-07	2.63437e-06	PAPOLA	protein_coding
ENSG00000090061.17	287.702	-0.0256284	0.05654	-0.453279	0.650348	0.761022	CCNK	protein_coding
ENSG00000090097.22	962.961	0.404694	0.0821248	4.92779	8.31633e-07	8.5449e-06	PCBP4	protein_coding
ENSG00000090104.12	1021.94	-0.316921	0.141943	-2.23273	0.025567	0.0652318	RGS1	protein_coding
ENSG00000090238.12	992.43	0.680142	0.0981651	6.92855	4.25166e-12	1.94463e-10	YPEL3	protein_coding
ENSG00000090263.16	1522.6	-0.05061	0.074061	-0.683355	0.494382	0.634233	MRPS33	protein_coding
ENSG00000090266.13	1913.11	0.272675	0.0697111	3.9115	9.17242e-05	0.000525375	NDUFB2	protein_coding
ENSG00000090273.14	3927.37	0.13943	0.0646241	2.15755	0.0309626	0.0762059	NUDC	protein_coding
ENSG00000090316.16	2793.74	0.347418	0.0600303	5.78737	7.14973e-09	1.30629e-07	MAEA	protein_coding
ENSG00000090339.9	1182.85	0.390552	0.112505	3.47141	0.000517729	0.00236766	ICAM1	protein_coding
ENSG00000090372.15	3360.45	0.363293	0.0594955	6.10622	1.0202e-09	2.37465e-08	STRN4	protein_coding
ENSG00000090376.11	220.699	-0.708409	0.144675	-4.89655	9.75336e-07	9.82464e-06	IRAK3	protein_coding
ENSG00000090382.7	16643.7	0.0520684	0.206425	0.252239	0.800857	0.870825	LYZ	protein_coding
ENSG00000090402.8	419.599	0.103162	0.25832	0.399358	0.68963	0.791174	SI	protein_coding
ENSG00000090432.7	1045.54	0.185924	0.0526164	3.53359	0.000409963	0.00193358	MUL1	protein_coding
ENSG00000090447.12	952.95	0.166647	0.0611551	2.72499	0.00643032	0.0205328	TFAP4	protein_coding
ENSG00000090470.15	714.865	-0.0825307	0.042055	-1.96245	0.0497104	0.111834	PDCD7	protein_coding
ENSG00000090487.11	3075.59	0.0487179	0.0435539	1.11857	0.263326	0.404573	SPG21	protein_coding
ENSG00000090512.12	1.24107	0.0134399	0.434916	0.0309022	0.975348	0.984726	FETUB	protein_coding
ENSG00000090520.11	1278.03	0.0365224	0.0468317	0.779865	0.435471	0.580532	DNAJB11	protein_coding
ENSG00000090530.10	380.481	-0.236511	0.14818	-1.5961	0.110466	0.20986	P3H2	protein_coding
ENSG00000090534.20	5.48789	-0.246537	0.1612	-1.52939	0.126168	0.23242	THPO	protein_coding
ENSG00000090539.15	117.275	0.2481	0.123577	2.00766	0.0446794	0.10274	CHRD	protein_coding
ENSG00000090554.13	4.12995	0.324802	0.145554	2.23149	0.0256484	0.0653778	FLT3LG	protein_coding
ENSG00000090565.17	1672.53	0.436346	0.0774102	5.63681	1.7323e-08	2.82495e-07	RAB11FIP3	protein_coding
ENSG00000090581.10	1397.97	0.403212	0.0679485	5.93409	2.95476e-09	6.0781e-08	GNPTG	protein_coding
ENSG00000090612.22	437.345	-0.371613	0.0860105	-4.32055	1.55639e-05	0.000111888	ZNF268	protein_coding
ENSG00000090615.15	3350.51	0.0912271	0.0563581	1.6187	0.105511	0.202449	GOLGA3	protein_coding
ENSG00000090621.15	4390.97	0.100289	0.0494239	2.02917	0.0424412	0.0984932	PABPC4	protein_coding
ENSG00000090659.18	123.394	-0.0378139	0.146027	-0.258951	0.795673	0.867341	CD209	protein_coding
ENSG00000090661.12	181.156	0.159407	0.163621	0.974249	0.329933	0.476181	CERS4	protein_coding
ENSG00000090674.16	527.853	0.591543	0.0813843	7.26852	3.63452e-13	2.25207e-11	MCOLN1	protein_coding
ENSG00000090686.16	1574.33	-0.107001	0.0505947	-2.11486	0.034442	0.0832077	USP48	protein_coding
ENSG00000090776.6	4622.76	0.115309	0.0838031	1.37595	0.168838	0.290864	EFNB1	protein_coding
ENSG00000090857.14	911.853	-0.0652746	0.0702665	-0.928957	0.352911	0.499838	PDPR	protein_coding
ENSG00000090861.17	5435.29	0.103985	0.0556911	1.86717	0.0618772	0.133412	AARS1	protein_coding
ENSG00000090863.12	7217.52	-0.00132335	0.0495783	-0.0266921	0.978705	0.986863	GLG1	protein_coding
ENSG00000090889.12	1105.64	-0.212572	0.0698349	-3.04392	0.00233514	0.00866329	KIF4A	protein_coding
ENSG00000090905.19	1246.08	-0.295065	0.0646759	-4.56221	5.06186e-06	4.19568e-05	TNRC6A	protein_coding
ENSG00000090924.15	653.806	-0.0711854	0.090014	-0.790825	0.429046	0.574671	PLEKHG2	protein_coding
ENSG00000090932.11	18.4478	1.42826	0.203352	7.02358	2.16253e-12	1.07132e-10	DLL3	protein_coding
ENSG00000090971.5	258.662	0.220035	0.106548	2.06513	0.0389111	0.0918313	NAT14	protein_coding
ENSG00000090975.13	580.334	0.281456	0.0796427	3.53399	0.000409341	0.0019311	PITPNM2	protein_coding
ENSG00000090989.18	1051.85	-0.160618	0.0536309	-2.99487	0.00274561	0.00993246	EXOC1	protein_coding
ENSG00000091009.8	692.734	-0.522287	0.0750275	-6.96128	3.37202e-12	1.58708e-10	RBM27	protein_coding
ENSG00000091010.6	2.81786	0.0609815	0.152453	0.400001	0.689156	0.790807	POU4F3	protein_coding
ENSG00000091039.17	1653.25	-0.493702	0.100527	-4.91116	9.05396e-07	9.22562e-06	OSBPL8	protein_coding
ENSG00000091073.19	1940.72	0.246978	0.0824568	2.99524	0.00274226	0.00992385	DTX2	protein_coding
ENSG00000091106.19	48.8618	-0.0457492	0.11048	-0.414093	0.678806	0.783367	NLRC4	protein_coding
ENSG00000091127.14	1014.86	-0.0856832	0.0633718	-1.35207	0.176353	0.300501	PUS7	protein_coding
ENSG00000091128.13	4.40255	0.00844033	0.145362	0.0580643	0.953697	0.971315	LAMB4	protein_coding
ENSG00000091129.21	191.464	-0.802412	0.201389	-3.98439	6.76547e-05	0.000402649	NRCAM	protein_coding
ENSG00000091136.15	6014.63	-0.294237	0.0759237	-3.87542	0.000106439	0.000598741	LAMB1	protein_coding
ENSG00000091137.14	11.7611	-0.0670978	0.145928	-0.459799	0.64566	0.757849	SLC26A4	protein_coding
ENSG00000091138.13	4956.55	-0.0396127	0.263881	-0.150116	0.880673	0.924847	SLC26A3	protein_coding
ENSG00000091140.14	3380.13	-0.172433	0.0507539	-3.39744	0.000680198	0.00299841	DLD	protein_coding
ENSG00000091157.14	393.152	-0.189723	0.0790835	-2.39903	0.0164388	0.0451493	WDR7	protein_coding
ENSG00000091164.13	1925.78	-0.0539732	0.0616243	-0.875844	0.381115	0.528227	TXNL1	protein_coding
ENSG00000091181.20	6.47337	-0.253032	0.209801	-1.20606	0.227796	0.363381	IL5RA	protein_coding
ENSG00000091262.16	317.543	0.103904	0.125397	0.828597	0.407333	0.554476	ABCC6	protein_coding
ENSG00000091317.8	3810.97	-0.168143	0.0616222	-2.72861	0.00636028	0.0203429	CMTM6	protein_coding
ENSG00000091409.15	12741	-0.434384	0.0705927	-6.15338	7.58504e-10	1.82962e-08	ITGA6	protein_coding
ENSG00000091428.18	126.685	-0.23699	0.121576	-1.94931	0.051258	0.11466	RAPGEF4	protein_coding
ENSG00000091436.17	2938.06	-0.420615	0.0837333	-5.02327	5.0799e-07	5.55023e-06	MAP3K20	protein_coding
ENSG00000091482.8	23.483	-0.588138	0.317707	-1.8512	0.0641415	0.13723	SMPX	protein_coding
ENSG00000091483.7	2918.03	0.173916	0.0622468	2.79397	0.0052065	0.0171591	FH	protein_coding
ENSG00000091490.11	6663.48	0.0198125	0.0507323	0.39053	0.696145	0.795942	SEL1L3	protein_coding
ENSG00000091513.16	38.9928	0.951023	0.242637	3.91954	8.87192e-05	0.00051011	TF	protein_coding
ENSG00000091527.16	5508.54	-0.312163	0.0463954	-6.72832	1.71639e-11	6.60975e-10	CDV3	protein_coding
ENSG00000091536.19	21.7753	0.263404	0.130621	2.01655	0.0437422	0.100963	MYO15A	protein_coding
ENSG00000091542.9	2213.96	0.11241	0.0521519	2.15544	0.0311274	0.076551	ALKBH5	protein_coding
ENSG00000091583.11	19.1775	0.16282	0.22386	0.727333	0.467022	0.609863	APOH	protein_coding
ENSG00000091592.16	279.249	0.295302	0.13423	2.19997	0.0278093	0.0698496	NLRP1	protein_coding
ENSG00000091622.16	456.664	0.0869698	0.11792	0.737535	0.460797	0.604061	PITPNM3	protein_coding
ENSG00000091640.8	988.672	0.0974203	0.0680525	1.43155	0.152273	0.268561	SPAG7	protein_coding
ENSG00000091651.9	515.513	-0.0852784	0.0750464	-1.13634	0.255813	0.395765	ORC6	protein_coding
ENSG00000091656.19	90.9356	-0.79999	0.21345	-3.7479	0.000178322	0.000941029	ZFHX4	protein_coding
ENSG00000091664.9	0.165463	0.44622	1.93382	0.230746	0.817513		SLC17A6	protein_coding
ENSG00000091704.10	1.16818	-0.953734	0.407703	-2.33929	0.0193206	0.0516608	CPA1	protein_coding
ENSG00000091732.17	412.785	0.106604	0.047855	2.22765	0.0259038	0.0659003	ZC3HC1	protein_coding
ENSG00000091831.24	30.3762	-0.344264	0.174873	-1.96864	0.048994	0.110591	ESR1	protein_coding
ENSG00000091844.8	44.8769	-0.270742	0.139086	-1.94658	0.0515848	0.11529	RGS17	protein_coding
ENSG00000091879.14	263.948	-0.388145	0.0963471	-4.02861	5.61082e-05	0.000342069	ANGPT2	protein_coding
ENSG00000091947.10	1224.46	0.398822	0.0756727	5.27035	1.36161e-07	1.73898e-06	TMEM101	protein_coding
ENSG00000091972.18	341.584	-0.342014	0.134653	-2.53997	0.0110862	0.0324583	CD200	protein_coding
ENSG00000091986.16	1618.24	-0.685136	0.17427	-3.93146	8.44326e-05	0.00048825	CCDC80	protein_coding
ENSG00000092009.10	5.42514	-0.0951418	0.29444	-0.323128	0.746598	0.832962	CMA1	protein_coding
ENSG00000092010.15	7204.83	0.266063	0.0766866	3.46949	0.000521451	0.00238314	PSME1	protein_coding
ENSG00000092020.10	348.726	0.0219169	0.0708779	0.309221	0.757154	0.840627	PPP2R3C	protein_coding
ENSG00000092036.18	383.065	0.414973	0.0713907	5.8127	6.14721e-09	1.15169e-07	HAUS4	protein_coding
ENSG00000092051.17	10.0471	0.184511	0.157067	1.17473	0.240104	0.377394	JPH4	protein_coding
ENSG00000092054.13	4.03476	0.567354	0.208223	2.72475	0.00643508	0.0205448	MYH7	protein_coding
ENSG00000092067.6	7.4192	0.609198	0.2271	2.68251	0.00730712	0.0228765	CEBPE	protein_coding
ENSG00000092068.20	1988.15	0.171091	0.123437	1.38607	0.165726	0.286617	SLC7A8	protein_coding
ENSG00000092094.11	1028.48	0.233456	0.0556761	4.19311	2.75157e-05	0.000184183	OSGEP	protein_coding
ENSG00000092096.18	155.233	0.3031	0.118337	2.56132	0.0104274	0.0308437	SLC22A17	protein_coding
ENSG00000092098.17	17.8054	0.32617	0.117615	2.77322	0.00555053	0.0181044	RNF31	protein_coding
ENSG00000092108.22	1424.95	-0.195404	0.0760307	-2.57007	0.0101677	0.0302257	SCFD1	protein_coding
ENSG00000092140.16	591.112	-0.410495	0.0837716	-4.90017	9.57533e-07	9.686e-06	G2E3	protein_coding
ENSG00000092148.13	3126.33	-0.301814	0.0567058	-5.32246	1.02373e-07	1.3618e-06	HECTD1	protein_coding
ENSG00000092199.18	11036.5	-0.297413	0.0526886	-5.64473	1.65445e-08	2.71546e-07	HNRNPC	protein_coding
ENSG00000092200.12	11.6084	-0.307371	0.101745	-3.02099	0.00251953	0.00923075	RPGRIP1	protein_coding
ENSG00000092201.10	4299.84	-0.149801	0.0529569	-2.82873	0.00467327	0.015637	SUPT16H	protein_coding
ENSG00000092203.15	1866.62	0.0463174	0.0372317	1.24403	0.213487	0.34611	TOX4	protein_coding
ENSG00000092208.17	258.45	-8.38168e-05	0.0671172	-0.00124881	0.999004	0.999349	GEMIN2	protein_coding
ENSG00000092295.12	27.9999	0.416908	0.1152	3.61898	0.000295764	0.00146022	TGM1	protein_coding
ENSG00000092330.18	1137.07	0.147913	0.0551674	2.68117	0.00733643	0.0229488	TINF2	protein_coding
ENSG00000092345.14	3.45952	0.252762	0.246826	1.02405	0.305813	0.450822	DAZL	protein_coding
ENSG00000092377.15	2.58084	-0.898145	0.519117	-1.73014	0.0836053	0.169146	TBL1Y	protein_coding
ENSG00000092421.17	700.547	-0.213887	0.145975	-1.46523	0.142858	0.255796	SEMA6A	protein_coding
ENSG00000092439.16	1141.8	-0.444231	0.0726448	-6.11511	9.64919e-10	2.26025e-08	TRPM7	protein_coding
ENSG00000092445.12	493.49	0.0345792	0.114639	0.301636	0.76293	0.844543	TYRO3	protein_coding
ENSG00000092470.12	468.074	-0.187685	0.0806561	-2.32697	0.0199667	0.053096	WDR76	protein_coding
ENSG00000092529.25	95.7604	-0.306136	0.14235	-2.15059	0.0315082	0.0773233	CAPN3	protein_coding
ENSG00000092531.10	435.201	-0.0082616	0.0633673	-0.130376	0.896269	0.935057	SNAP23	protein_coding
ENSG00000092607.15	28.0528	-0.0277412	0.17138	-0.161869	0.871409	0.918915	TBX15	protein_coding
ENSG00000092621.13	2017.99	-0.133245	0.160773	-0.828773	0.407233	0.554413	PHGDH	protein_coding
ENSG00000092758.18	750.467	0.113854	0.206663	0.550917	0.58169	0.706798	COL9A3	protein_coding
ENSG00000092820.18	14569.2	0.0484483	0.0688324	0.703859	0.48152	0.622488	EZR	protein_coding
ENSG00000092841.19	17699.1	0.44202	0.0731728	6.04077	1.53384e-09	3.39657e-08	MYL6	protein_coding
ENSG00000092847.13	1322.21	-0.14421	0.057454	-2.51001	0.0120728	0.034888	AGO1	protein_coding
ENSG00000092850.12	3.02441	0.592812	0.188481	3.1452	0.00165973	0.00647219	TEKT2	protein_coding
ENSG00000092853.14	423.797	-0.201111	0.0842427	-2.38728	0.0169737	0.0464163	CLSPN	protein_coding
ENSG00000092871.17	893.187	-0.146277	0.0452944	-3.22947	0.00124021	0.00503168	RFFL	protein_coding
ENSG00000092929.12	1298.98	-0.204481	0.142778	-1.43216	0.152098	0.268357	UNC13D	protein_coding
ENSG00000092931.11	563.381	-0.128873	0.048223	-2.67244	0.00753029	0.02347	MFSD11	protein_coding
ENSG00000092964.18	3183.57	0.126092	0.110089	1.14537	0.252057	0.391294	DPYSL2	protein_coding
ENSG00000092969.12	100.071	-0.0670545	0.143458	-0.467415	0.640203	0.75367	TGFB2	protein_coding
ENSG00000092978.11	496.769	-0.171289	0.0644396	-2.65814	0.00785738	0.0243193	GPATCH2	protein_coding
ENSG00000093000.19	1893.87	-0.312986	0.0566882	-5.52119	3.3672e-08	5.07824e-07	NUP50	protein_coding
ENSG00000093009.11	727.226	0.138333	0.0894244	1.54693	0.12188	0.226333	CDC45	protein_coding
ENSG00000093010.15	4383.51	0.574769	0.096692	5.94433	2.77587e-09	5.75982e-08	COMT	protein_coding
ENSG00000093072.18	889.147	-0.205789	0.132192	-1.55675	0.119531	0.222839	ADA2	protein_coding
ENSG00000093100.13	2.95133	-0.411203	0.221925	-1.85289	0.0638983	0.136861	AC016026.1	lncRNA
ENSG00000093134.15	15.9315	0.342981	0.199759	1.71698	0.0859834	0.172691	VNN3	protein_coding
ENSG00000093144.19	1931.31	-0.242434	0.0648458	-3.73862	0.000185031	0.000971898	ECHDC1	protein_coding
[truncated: 58,661 more rows]
